# Supplementary material for: Dynamic alteration in miRNA and mRNA expression profiles at different stages of chronic arsenic exposure-induced carcinogenesis in a human cell culture model of skin cancer
Source: Arch Toxicol. 2021 May 25;95(7):2351–65. doi: 10.1007/s00204-021-03084-2 (PMC8241660; doi:10.1007/s00204-021-03084-2)
Supplement: Supplementary file 2 — Supplementary file2 (XLSX 16 kb) [file 204_2021_3084_MOESM2_ESM.xlsx]

## Sheet: Sheet1
Molecule	Supplier	City, State	Cat #	Type	Raised In	Dilution
ATF4	Cell Signaling Technology	Danvers, MA	11815	Monoclonal	Rabbit	1:1000
b-Catenin	Cell Signaling Technology	Danvers, MA	8480	Monoclonal	Rabbit	1:2000
BCL2	Cell Signaling Technology	Danvers, MA	2872	Polyclonal	Rabbit	1:500
BIP	Cell Signaling Technology	Danvers, MA	3177	Monoclonal	Rabbit	1:1000
CHOP	Cell Signaling Technology	Danvers, MA	2895	Monoclonal	Mouse	1:1000
E-Cadherin	Cell Signaling Technology	Danvers, MA	3195	Monoclonal	Rabbit	1:2000
GAPDH	Cell Signaling Technology	Danvers, MA	5174	Monoclonal	Rabbit	1:2500
HSP72	Enzo Life Sciences	Farmingdale, NY	ADI-SPA-810	Monoclonal	Mouse	1:1000
IRE1	Cell Signaling Technology	Danvers, MA	3294	Monoclonal	Rabbit	1:1000
N-Cadherin	Cell Signaling Technology	Danvers, MA	13116	Monoclonal	Rabbit	1:2000
NRF2	Santa Cruz Biotechnology Inc.	Dallas, TX	sc-13032	Polyclonal	Rabbit	1:1000
PERK	Cell Signaling Technology	Danvers, MA	5683	Monoclonal	Rabbit	1:1000
Slug	Cell Signaling Technology	Danvers, MA	9585	Monoclonal	Rabbit	1:2000
ZO-1	Cell Signaling Technology	Danvers, MA	8193	Monoclonal	Rabbit	1:2000
