# Supplementary material for: Dynamic alteration in miRNA and mRNA expression profiles at different stages of chronic arsenic exposure-induced carcinogenesis in a human cell culture model of skin cancer
Source: Arch Toxicol. 2021 May 25;95(7):2351–65. doi: 10.1007/s00204-021-03084-2 (PMC8241660; doi:10.1007/s00204-021-03084-2)
Supplement: Supplementary file 3 — Supplementary file3 (XLSX 32 kb) [file 204_2021_3084_MOESM3_ESM.xlsx]

## Sheet: Sheet1
Differentially Expressed miRNA molecules at 7, 19 and 28-wk of chronic As3+ exposure (100 nM). Differetially expressed miRNA is defined as p_Eq<0.05. Absence of value means either the miRNA was not detected at that time point, or was not differentially expressed. The Serial No. in this table corresponds to the numbers in Fig. 2C
Serial No.	microRNAs	7-wk		19-wk		28-wk
		logFC	PValue	logFC	PValue	logFC	PValue
1	hsa-mir-769	3.88712	0.0275308
2	hsa-mir-500a	3.5923	0.0389019
3	hsa-mir-589	2.71634	0.0189399
4	hsa-mir-4746	2.34397	0.0312383
5	hsa-mir-222	2.27333	0.0108065
6	hsa-mir-4661	1.88725	0.0258807
7	hsa-mir-3934	1.59506	0.0198674
8	hsa-mir-3158-2	1.47056	0.0159375
9	hsa-mir-3158-1	1.45942	0.014764
10	hsa-mir-3661	1.39902	0.022864
11	hsa-mir-1276	1.37646	0.0380857
12	hsa-mir-219a-1	1.30858	0.0120709
13	hsa-mir-744	1.30766	0.0139774
14	hsa-mir-3911	1.24846	0.0375864
15	hsa-mir-671	1.17046	0.0473474
16	hsa-mir-4482	1.0778	0.0263762
17	hsa-mir-1268b	0.997831	0.0401848	-1.45054	0.0036004
18	hsa-mir-5001	0.948151	0.0196678
19	hsa-mir-1910	0.86396	0.00524593
20	hsa-mir-6850	0.770066	0.0313884
21	hsa-mir-4786	0.744142	0.0192001	2.12167	0.0488186
22	hsa-mir-6837	0.726536	0.0242127
23	hsa-mir-4461	0.572209	0.0207547
24	hsa-mir-6723	0.477296	0.00691086
25	hsa-mir-7974	0.422291	0.0274515	1.23649	0.0230731
26	hsa-mir-6886	0.267924	0.0136993
27	hsa-mir-3140	0.069564	0.0240792
28	hsa-mir-663b	0.0692445	0.0241
29	hsa-mir-216a	0.0680561	0.0240373
30	hsa-mir-3199-1	0.0676902	0.02449
31	hsa-mir-3199-2	0.0676902	0.02449
32	hsa-mir-6761	0.066573	3.10158e-08
33	hsa-mir-4761	-0.062334	8.46518e-08
34	hsa-mir-3192	-0.0675734	0.0241915
35	hsa-mir-4738	-0.0683141	0.0245481
36	hsa-mir-6733	-0.0700789	0.0240975	-0.0694825	0.0241319	-0.970581	0.0368407
37	hsa-mir-548a-3	-0.0701692	1.45304e-11
38	hsa-mir-5580	-0.0701692	1.45304e-11
39	hsa-mir-933	-0.070261	0.0240772
40	hsa-mir-4757	-0.0724702	0.0240472
41	hsa-mir-4766	-0.238314	0.0126096
42	hsa-mir-5582	-0.323051	0.0183175
43	hsa-mir-4785	-0.432769	0.0235002
44	hsa-mir-6509	-0.447041	0.02423
45	hsa-mir-144	-0.528266	0.0263533
46	hsa-mir-34b	-0.732565	0.00318827	-0.486443	0.0243203
47	hsa-mir-6726	-0.751262	0.0305114
48	hsa-mir-4636	-0.759	0.0102045
49	hsa-mir-3614	-0.79251	0.000640615
50	hsa-mir-6891	-0.86044	0.0325523
51	hsa-mir-4688	-0.87046	0.032975
52	hsa-mir-218-1	-1.14958	0.0470004			1.3102	0.0295554
53	hsa-mir-218-2	-1.16848	0.0479971			1.27027	0.0248187
54	hsa-mir-7705	-1.39777	0.0425333	0.988855	0.00137749
55	hsa-mir-195	-1.43969	0.000997325
56	hsa-mir-6751	-1.58546	0.0385928
57	hsa-mir-181a-1	-2.69777	0.0376124	-1.81492	0.0119714
58	hsa-mir-181a-2	-2.82185	0.0399772	-1.82775	0.0117169
59	hsa-mir-362	-3.39046	0.0365074	2.41661	0.00520305
60	hsa-mir-421			9.28979	0.0208422
61	hsa-mir-423			6.11312	0.0223163
62	hsa-mir-4326			5.39984	0.0145073
63	hsa-mir-941-1			5.17165	0.00673602
64	hsa-mir-941-2			5.17165	0.00673602
65	hsa-mir-941-3			5.17165	0.00673602
66	hsa-mir-941-4			5.17165	0.00673602
67	hsa-mir-941-5			5.17165	0.00673602
68	hsa-mir-378a			5.03421	0.042483
69	hsa-mir-130b			4.63752	0.0409212
70	hsa-mir-17			4.45172	0.0466149
71	hsa-mir-30d			3.60737	0.043549
72	hsa-mir-203a			3.06266	0.0203444
73	hsa-mir-7706			2.91093	0.0345905
74	hsa-mir-942			2.88929	0.05034
75	hsa-mir-18a			2.82694	0.0153899
76	hsa-mir-30a			2.7943	0.0251907
77	hsa-mir-548k			2.73599	0.0393494
78	hsa-mir-143			2.68642	0.0253699
79	hsa-mir-1304			2.68224	0.00862078
80	hsa-mir-152			2.59909	0.0362859
81	hsa-mir-374a			2.56098	0.0440827
82	hsa-mir-452			2.55119	0.0322281
83	hsa-mir-330			2.517	0.0392053
84	hsa-mir-548l			2.39333	0.0289615
85	hsa-mir-944			2.18326	0.0204136
86	hsa-mir-4435-1			2.1787	0.00595616
87	hsa-mir-4435-2			2.1787	0.00595616
88	hsa-mir-576			2.17172	0.00362557
89	hsa-mir-422a			2.13127	0.0101341
90	hsa-mir-1266			2.11508	0.0136257
91	hsa-mir-2467			2.02215	0.0223896
92	hsa-mir-29b-2			2.01086	0.0370591	-4.33461	0.00243172
93	hsa-mir-7-1			2.00879	0.0230118
94	hsa-mir-29b-1			1.95768	0.019564	-4.37508	0.00315723
95	hsa-mir-301b			1.89364	0.00201322
96	hsa-mir-148a			1.86724	0.0161076
97	hsa-mir-3155a			1.78493	0.0230003
98	hsa-mir-7-3			1.77784	0.0157982
99	hsa-mir-7-2			1.77756	0.0160331
100	hsa-mir-548o-2			1.73458	0.0415135
101	hsa-mir-3935			1.73282	0.000615997
102	hsa-mir-590			1.64533	0.00229874
103	hsa-mir-548o			1.60449	0.0338557
104	hsa-mir-500b			1.52257	0.0292958
105	hsa-mir-4511			1.49948	0.0166791
106	hsa-mir-619			1.41331	0.0196832
107	hsa-let-7c			1.31894	0.0178833	0.802312	0.0296858
108	hsa-mir-3928			1.30836	0.00431342
109	hsa-mir-1277			1.26107	0.00100788
110	hsa-mir-3651			1.24733	0.0150421	-3.32995	0.00360421
111	hsa-mir-125b-2			1.22927	0.0265923
112	hsa-mir-1914			1.20426	0.0253043
113	hsa-mir-3942			1.18439	0.0145016
114	hsa-mir-6732			0.860026	0.0370985
115	hsa-mir-203b			0.816504	0.00640251
116	hsa-mir-548q			0.813824	0.0340079
117	hsa-mir-4798			0.807256	0.00467489
118	hsa-mir-4717			0.80409	0.0362974
119	hsa-mir-3188			0.780444	0.0198825
120	hsa-mir-1262			0.74486	0.00133869
121	hsa-mir-99a			0.712744	0.018308	0.56353	0.0333761
122	hsa-mir-1278			0.712223	0.00319918
123	hsa-mir-1257			0.509748	0.0294903
124	hsa-mir-3128			0.346417	0.0214192
125	hsa-mir-6805			0.33035	0.0177306
126	hsa-mir-1537			0.243417	0.014306
127	hsa-mir-549a			0.243074	0.0133546
128	hsa-mir-1197			0.0711575	0.0244015
129	hsa-mir-4653			0.0711575	0.0244015
130	hsa-mir-323b			0.069564	0.0241297
131	hsa-mir-548ac			0.0682485	0.0242822
132	hsa-mir-382			0.0671296	0.0242559
133	hsa-mir-6862-1			-0.0667688	1.13243e-09
134	hsa-mir-6862-2			-0.0667688	1.13243e-09
135	hsa-mir-3936			-0.0674027	0.0245117
136	hsa-mir-4783			-0.0688685	0.0241189
137	hsa-mir-4433b			-0.0693227	0.0244747
138	hsa-mir-4651			-0.0718387	0.0240656
139	hsa-mir-6867			-0.0722099	0.0241488
140	hsa-mir-3167			-0.0730257	0.0241351
141	hsa-mir-4792			-0.370948	0.0228822
142	hsa-mir-513b			-0.44892	0.0224066
143	hsa-mir-934			-0.496713	0.0113374	1.86732	0.0426597
144	hsa-mir-548al			-0.611116	0.00168929
145	hsa-mir-6747			-0.692744	0.0311719
146	hsa-mir-150			-0.751609	0.00779991
147	hsa-mir-508			-0.867751	0.0169181
148	hsa-mir-194-1			-0.877236	0.00774441
149	hsa-mir-194-2			-0.893937	0.00732887
150	hsa-mir-215			-0.950498	0.0312562
151	hsa-mir-192			-0.985284	0.0141959
152	hsa-mir-328			-1.15352	0.0149833
153	hsa-mir-6768			-1.19441	0.0361835
154	hsa-mir-935			-1.20204	0.0194898
155	hsa-mir-874			-1.86662	0.0388126
156	hsa-mir-5700			-2.01961	0.0453858
157	hsa-mir-509-3			-2.07145	0.0147913
158	hsa-mir-1287			-2.15604	0.0474037
159	hsa-mir-509-1			-2.25737	0.0194318
160	hsa-mir-509-2			-2.25737	0.0194318
161	hsa-mir-181c			-2.38549	0.0454632
162	hsa-mir-141			-2.49793	0.0125289
163	hsa-mir-6510			-2.58753	0.00518008
164	hsa-let-7i			-2.59828	0.00400286
165	hsa-mir-378i			-2.67898	0.00912727
166	hsa-mir-132			-2.81027	0.0471999
167	hsa-mir-378c			-2.92251	0.00826183	3.58465	0.0384648
168	hsa-mir-101-1			-3.43228	0.0462585
169	hsa-mir-101-2			-3.45033	0.0457999
170	hsa-mir-22			-3.7628	0.0235295
171	hsa-mir-26a-2			-4.32908	0.00915727
172	hsa-mir-26a-1			-4.33736	0.00940324
173	hsa-let-7b			-4.94127	0.0198719
174	hsa-mir-625			-8.92236	0.0301342
175	hsa-mir-200a					6.61612	0.0477752
176	hsa-mir-20a					5.52783	0.0297877
177	hsa-mir-98					5.10517	0.0407792
178	hsa-mir-3127					3.52916	0.00608464
179	hsa-mir-3615					3.36563	0.0113285
180	hsa-mir-574					3.02035	0.0227875
181	hsa-mir-34a					2.78286	0.0200197
182	hsa-mir-106a					2.50249	0.04502
183	hsa-mir-3909					2.46936	0.0412396
184	hsa-mir-147b					1.51553	0.036404
185	hsa-mir-4797					1.18684	0.0304637
186	hsa-mir-411					0.973572	0.0399264
187	hsa-mir-381					0.804243	0.00651748
188	hsa-mir-3145					0.73563	0.0131076
189	hsa-mir-5585					0.630972	0.0293036
190	hsa-mir-675					0.550559	0.0267408
191	hsa-mir-3165					0.54838	0.000607286
192	hsa-mir-323a					0.071051	0.024494
193	hsa-mir-7108					0.0693227	0.0241197
194	hsa-mir-6876					-0.0655289	3.35693e-08
195	hsa-mir-4286					-0.0675159	0.0244964
196	hsa-mir-7845					-0.0689417	4.09468e-09
197	hsa-mir-600					-0.0717198	1.18167e-11
198	hsa-mir-4680					-0.0718387	0.0242538
199	hsa-mir-548ap					-0.0741319	0.0240438
200	hsa-mir-6804					-0.0743065	0.0240324
201	hsa-mir-6824					-0.33338	0.0185889
202	hsa-mir-6730					-0.33539	0.0174076
203	hsa-mir-4660					-0.347524	0.0192159
204	hsa-mir-4667					-0.411062	0.0222857
205	hsa-mir-4429					-0.460885	0.0244705
206	hsa-mir-3927					-0.655718	0.0347569
207	hsa-mir-4689					-0.848153	0.02314
208	hsa-mir-708					-1.06955	0.00128082
209	hsa-mir-4640					-1.11615	0.0114429
210	hsa-mir-6854					-1.30067	0.0110165
211	hsa-mir-642a					-1.58634	0.0182832
212	hsa-mir-7976					-2.44339	0.006693
213	hsa-mir-1255a					-2.87574	0.0254409
214	hsa-mir-424					-3.57201	0.0127527
215	hsa-mir-29a					-4.52981	0.00277163
216	hsa-mir-181b-2					-7.22033	0.0298631
217	hsa-mir-31					-8.45085	0.0367233
