# Supplementary material for: Dynamic alteration in miRNA and mRNA expression profiles at different stages of chronic arsenic exposure-induced carcinogenesis in a human cell culture model of skin cancer
Source: Arch Toxicol. 2021 May 25;95(7):2351–65. doi: 10.1007/s00204-021-03084-2 (PMC8241660; doi:10.1007/s00204-021-03084-2)
Supplement: Supplementary file 4 — Supplementary file4 (XLSX 309 kb) [file 204_2021_3084_MOESM4_ESM.xlsx]

## Sheet: Sheet1
Differentially Expressed mRNA molecules at 7, 19 and 28-wk of chronic As3+ exposure (100 nM). Differentially expressed mRNA is deifned as p<0.01 and FC>±30%. Absence of value means either the mRNA was not detected at that time point, or was not differentially expressed. The Serial No. in this table corresponds to the numbers in Fig. 2F
Serial No.	Gene ID	Gene Name	7-wk		19-wk		28-wk
			logFC	PValue	logFC	PValue	logFC	PValue
1	ENSG00000215475	SIAH3	4.86189	0.000578686
2	ENSG00000250001	AC027335.1	4.75611	0.000689414
3	ENSG00000182816	KRTAP13-2	4.75156	3.31e-10	-2.9289	2.27e-05
4	ENSG00000273703	HIST1H2BM	4.64235	0.000726152	-1.88445	0.00603707
5	ENSG00000264546	AC008026.3	4.24845	0.00559117
6	ENSG00000230927	TMBIM7P	4.24456	0.00993808
7	ENSG00000134061	CD180	4.08637	0.00864533
8	ENSG00000280190	AC027279.4	4.08579	0.00848355	-3.26778	0.0001535
9	ENSG00000255491	AC100858.3	3.88892	0.000168807	3.05438	0.00342029
10	ENSG00000278637	HIST1H4A	3.62348	0.000997148
11	ENSG00000179826	MRGPRX3	3.60137	4.84e-07
12	ENSG00000108688	CCL7	3.32538	9.59e-12			-1.72905	0.00772671
13	ENSG00000145824	CXCL14	3.28669	0.000138189
14	ENSG00000146006	LRRTM2	3.28008	0.00677594	-1.97204	4.19e-05
15	ENSG00000275714	HIST1H3A	3.2715	0.0024061
16	ENSG00000236391	AC092573.2	3.2699	0.000977502	-3.28971	0.00471496
17	ENSG00000185966	LCE3E	3.22416	0.00056732
18	ENSG00000143536	CRNN	3.16654	0.00286406	-0.611649	0.00956182
19	ENSG00000255221	CARD17	3.09894	4.51e-06
20	ENSG00000057149	SERPINB3	3.04496	4.21e-08
21	ENSG00000225392	AC016700.1	2.93714	0.00983656	-4.95626	0.00165803
22	ENSG00000258793	AL355102.4	2.93549	0.00639763	-2.9431	0.0063512
23	ENSG00000172578	KLHL6	2.93544	0.00662857	0.475965	0.00112209
24	ENSG00000013725	CD6	2.9341	5.85e-06	-0.518077	0.0010659	-0.829005	0.00065396
25	ENSG00000206073	SERPINB4	2.9301	1.27e-07
26	ENSG00000143546	S100A8	2.92402	3.43e-05
27	ENSG00000196407	THEM5	2.88545	6.59e-06
28	ENSG00000215283	HMGB3P24	2.88489	0.00110537
29	ENSG00000257199	AC025161.1	2.86277	5.4e-05	-2.43752	0.00050724
30	ENSG00000181449	SOX2	2.73972	2.83e-09	1.15762	0.000709678
31	ENSG00000145703	IQGAP2	2.72323	8.55e-08
32	ENSG00000178172	SPINK6	2.67087	2.55e-05	-2.24939	0.00145758
33	ENSG00000188373	C10orf99	2.67028	1.52e-05	-1.05058	0.00770448
34	ENSG00000189167	ZAR1L	2.63139	0.00425846
35	ENSG00000167768	KRT1	2.62297	0.00192097
36	ENSG00000189057	FAM111B	2.61022	7.57e-07			-0.726438	0.000414319
37	ENSG00000228873	AC012307.1	2.60469	0.000265012			-1.28139	0.00200443
38	ENSG00000285972	CERNA2	2.55164	6.35e-08
39	ENSG00000255406	AP000911.3	2.51706	3.36e-11	-1.60445	0.000435826
40	ENSG00000131094	C1QL1	2.48349	5.05e-05
41	ENSG00000196344	ADH7	2.43983	1.13e-05
42	ENSG00000280311	AC131212.4	2.39014	0.0065264	-3.04292	0.00131146
43	ENSG00000156265	MAP3K7CL	2.36449	0.000331319			0.479155	0.00120177
44	ENSG00000170323	FABP4	2.34789	3.37e-06
45	ENSG00000143556	S100A7	2.34496	5.52e-05
46	ENSG00000007968	E2F2	2.34309	1.43e-07
47	ENSG00000125207	PIWIL1	2.33745	0.00145673	1.35886	0.00149152
48	ENSG00000214822	KRT16P3	2.33353	0.00147557
49	ENSG00000108691	CCL2	2.3199	6.48e-06
50	ENSG00000271266	LAPTM4BP2	2.31841	0.00440803
51	ENSG00000148600	CDHR1	2.31486	0.000420799	0.39242	4.77e-05
52	ENSG00000132704	FCRL2	2.3136	0.000663026
53	ENSG00000145283	SLC10A6	2.31308	1.14e-10
54	ENSG00000175305	CCNE2	2.29457	5.77e-07
55	ENSG00000184330	S100A7A	2.27033	3.38e-07	-2.3504	0.00148519	0.860703	0.0034391
56	ENSG00000159527	PGLYRP3	2.2656	0.000271312
57	ENSG00000158560	DYNC1I1	2.25405	0.00123853
58	ENSG00000163739	CXCL1	2.25335	4.36e-07
59	ENSG00000143257	NR1I3	2.24513	0.00496207
60	ENSG00000283033	AC022596.2	2.22465	1.95e-05	-2.13869	1.18e-05
61	ENSG00000113196	HAND1	2.19936	0.00360288
62	ENSG00000185069	KRT76	2.1733	0.0010833
63	ENSG00000269846	AL136172.1	2.1514	0.00209229	-3.1009	0.000127224
64	ENSG00000189182	KRT77	2.15076	3.36e-06
65	ENSG00000164687	FABP5	2.13745	4e-13	-2.30949	6.11e-11	-2.5082	2.1e-09
66	ENSG00000261729	AL133383.1	2.13527	0.00124588
67	ENSG00000103888	CEMIP	2.13191	2.36e-08
68	ENSG00000158525	CPA5	2.10701	0.000463942
69	ENSG00000266976	AC079466.1	2.09565	1.83e-05			-0.639135	0.00659824
70	ENSG00000278272	HIST1H3C	2.09464	0.00501828
71	ENSG00000169474	SPRR1A	2.09331	0.00108163			0.728165	0.00756579
72	ENSG00000074410	CA12	2.09316	4.04e-08
73	ENSG00000050730	TNIP3	2.09195	0.00258304
74	ENSG00000185479	KRT6B	2.07731	7.69e-08	0.696657	0.000161322
75	ENSG00000076003	MCM6	2.07402	3.98e-06
76	ENSG00000274825	AL023803.2	2.06009	6.16e-06
77	ENSG00000166407	LMO1	2.05801	1.27e-05
78	ENSG00000227300	KRT16P2	2.05505	6.48e-05
79	ENSG00000096060	FKBP5	2.05448	3.41e-06
80	ENSG00000256268	LINC02454	2.03324	0.000175091
81	ENSG00000276043	UHRF1	2.02853	7.92e-08
82	ENSG00000241478	HSPA8P9	2.02802	0.00154206
83	ENSG00000171873	ADRA1D	2.02705	3.73e-05
84	ENSG00000163637	PRICKLE2	2.01491	0.000611425
85	ENSG00000256356	HSPA8P5	2.0125	0.00102818
86	ENSG00000276600	RAB7B	1.99524	2.49e-12
87	ENSG00000128408	RIBC2	1.98961	3.11e-08
88	ENSG00000271824	SMIM32	1.985	8.23e-05
89	ENSG00000092853	CLSPN	1.98224	1.37e-05
90	ENSG00000260060	AC009088.1	1.97925	0.00906701	-3.16751	0.00308857
91	ENSG00000169469	SPRR1B	1.97298	0.000367038
92	ENSG00000274286	ADRA2B	1.96684	0.00129459
93	ENSG00000065328	MCM10	1.9604	9.41e-05
94	ENSG00000171791	BCL2	1.95996	4.38e-05
95	ENSG00000130600	H19	1.95847	0.000525522
96	ENSG00000227471	AKR1B15	1.95481	0.000255182
97	ENSG00000132854	KANK4	1.95465	0.00012797	-0.613879	0.000820205
98	ENSG00000112562	SMOC2	1.93479	5.23e-07	1.16827	0.00276184
99	ENSG00000256663	AC112777.1	1.93216	7.64e-06	-2.72291	0.00929413
100	ENSG00000109101	FOXN1	1.92277	0.000704926
101	ENSG00000109971	HSPA8	1.92013	4.36e-07			-1.90636	1.2e-05
102	ENSG00000164825	DEFB1	1.91877	0.00293906	0.670539	2.88e-06
103	ENSG00000171243	SOSTDC1	1.9161	5.28e-05
104	ENSG00000280392	AC007496.3	1.91364	0.00909465
105	ENSG00000156284	CLDN8	1.9091	3.91e-05	-1.10096	0.00142782
106	ENSG00000221866	PLXNA4	1.90727	3.58e-06	-0.727318	0.00160052
107	ENSG00000187054	TMPRSS11A	1.90415	0.000680925
108	ENSG00000168646	AXIN2	1.87772	0.000673101
109	ENSG00000151468	CCDC3	1.87296	1.67e-07
110	ENSG00000265828	MIR3939	1.86785	0.00618493
111	ENSG00000233093	LINC00892	1.86472	0.000992908
112	ENSG00000167941	SOST	1.86319	2.11e-12	0.936095	0.00029035
113	ENSG00000133019	CHRM3	1.86079	9.04e-07	-0.569289	1.49e-05
114	ENSG00000184992	BRI3BP	1.85317	1.53e-11
115	ENSG00000271856	LINC01215	1.85015	0.00410638
116	ENSG00000255571	MIR9-3HG	1.84897	0.000177028	-2.32142	0.00374506
117	ENSG00000224940	PRRT4	1.84135	0.00519538
118	ENSG00000205363	INSYN1	1.83109	0.00138945
119	ENSG00000196188	CTSE	1.82985	0.00595778
120	ENSG00000144354	CDCA7	1.82806	4.63e-05
121	ENSG00000108684	ASIC2	1.8272	1.35e-07
122	ENSG00000171227	TMEM37	1.81689	3.56e-05
123	ENSG00000257167	TMPO-AS1	1.79768	2.65e-09
124	ENSG00000176678	FOXL1	1.79318	2.23e-05
125	ENSG00000234176	HSPA8P1	1.7907	0.000661236
126	ENSG00000284681	AC007240.1	1.79017	0.000817847	-3.97037	0.00232553
127	ENSG00000029534	ANK1	1.78779	3.54e-10	-0.987012	0.00617953
128	ENSG00000260581	AC011374.1	1.78612	4.69e-05	-2.52584	0.00439734
129	ENSG00000149926	FAM57B	1.78454	2.87e-05
130	ENSG00000101412	E2F1	1.78389	6.75e-08
131	ENSG00000163331	DAPL1	1.7838	0.000598816
132	ENSG00000171848	RRM2	1.77007	0.00376057	-2.51838	0.00255139
133	ENSG00000105141	CASP14	1.76794	0.000585365	-2.05807	8.71e-06
134	ENSG00000123416	TUBA1B	1.7609	1.42e-06
135	ENSG00000168907	PLA2G4F	1.7607	0.000378464	-2.21302	0.00843514	1.14847	0.00283027
136	ENSG00000168918	INPP5D	1.75964	5.52e-05
137	ENSG00000115919	KYNU	1.75658	0.00231763
138	ENSG00000128594	LRRC4	1.75653	0.00142505	-3.67672	0.00040477
139	ENSG00000137975	CLCA2	1.7533	0.000255413
140	ENSG00000105011	ASF1B	1.74993	5.13e-06	-1.33554	0.00898844
141	ENSG00000163009	C2orf48	1.74356	0.000307203			0.560905	0.00301205
142	ENSG00000132646	PCNA	1.7341	9.27e-08
143	ENSG00000105143	SLC1A6	1.71937	1.83e-05
144	ENSG00000176912	TYMSOS	1.71542	0.000146617
145	ENSG00000058404	CAMK2B	1.70295	0.00676136			-1.03641	0.00146755
146	ENSG00000259514	AC027243.1	1.69085	0.00638291
147	ENSG00000092470	WDR76	1.68635	3.98e-05
148	ENSG00000119614	VSX2	1.66628	0.000828569
149	ENSG00000238837	LINC02031	1.65788	0.00886856	-2.63471	0.00492537	-2.55279	0.00259397
150	ENSG00000126353	CCR7	1.65597	0.00359742
151	ENSG00000186442	KRT3	1.65459	0.00203781	-0.927936	0.00214007
152	ENSG00000078900	TP73	1.65087	3.56e-10
153	ENSG00000226520	KIRREL1-IT1	1.64948	0.00165577
154	ENSG00000124102	PI3	1.63839	0.000242355
155	ENSG00000214391	TUBAP2	1.63385	2.74e-06
156	ENSG00000168496	FEN1	1.62932	1.46e-06			0.451172	0.00604569
157	ENSG00000198074	AKR1B10	1.6226	0.00242747
158	ENSG00000100433	KCNK10	1.62243	0.000131405
159	ENSG00000095596	CYP26A1	1.61943	4.45e-09	-1.21475	3.69e-06
160	ENSG00000283796	MIR6510	1.61689	3.43e-05
161	ENSG00000123080	CDKN2C	1.61651	4.93e-05
162	ENSG00000131153	GINS2	1.61553	0.000173226
163	ENSG00000164400	CSF2	1.60835	0.00738665
164	ENSG00000137834	SMAD6	1.60518	2.04e-15
165	ENSG00000084710	EFR3B	1.60478	6.87e-06
166	ENSG00000064225	ST3GAL6	1.60189	5.43e-06
167	ENSG00000164045	CDC25A	1.59654	2.74e-07
168	ENSG00000118513	MYB	1.59106	3.94e-05
169	ENSG00000186603	HPDL	1.59019	7.08e-08			-2.06896	0.00188187
170	ENSG00000181773	GPR3	1.58266	0.000563756
171	ENSG00000143476	DTL	1.56549	0.000580238
172	ENSG00000165238	WNK2	1.55363	2.33e-06
173	ENSG00000261713	SSTR5-AS1	1.5515	0.00822077
174	ENSG00000166823	MESP1	1.5476	0.00352431
175	ENSG00000177283	FZD8	1.54651	2.24e-06
176	ENSG00000118322	ATP10B	1.54425	0.00423567
177	ENSG00000113368	LMNB1	1.54386	0.000135012			0.436393	0.00985705
178	ENSG00000255655	AC007570.1	1.54074	0.00212068
179	ENSG00000254750	CASP1P2	1.53739	0.000290849
180	ENSG00000101057	MYBL2	1.51476	0.00068932			0.578216	0.00329617
181	ENSG00000152253	SPC25	1.50843	0.00131029
182	ENSG00000112118	MCM3	1.50589	4.37e-07
183	ENSG00000073737	DHRS9	1.50329	8.39e-05
184	ENSG00000075702	WDR62	1.50154	2.13e-05
185	ENSG00000127129	EDN2	1.50055	0.000378517
186	ENSG00000269741	AC011473.4	1.49616	0.0045079	-3.29315	0.000873945
187	ENSG00000224308	LINC01527	1.49396	0.0053885
188	ENSG00000170873	MTSS1	1.49363	0.000342302
189	ENSG00000141579	ZNF750	1.49214	0.00368261
190	ENSG00000197921	HES5	1.48725	0.00228911	0.497238	0.000626044
191	ENSG00000186185	KIF18B	1.48618	0.000135234
192	ENSG00000101003	GINS1	1.48618	3.02e-07
193	ENSG00000166106	ADAMTS15	1.47914	8.36e-11
194	ENSG00000277879	AL391988.1	1.47558	1.9e-05	-4.86332	0.00158704
195	ENSG00000188486	H2AFX	1.47309	7.58e-08
196	ENSG00000129173	E2F8	1.45168	0.00126057
197	ENSG00000196092	PAX5	1.4492	0.00271298
198	ENSG00000260101	AC008074.2	1.44856	0.00157274	-2.38954	0.00364031
199	ENSG00000240602	AADACP1	1.44656	0.00275209
200	ENSG00000018236	CNTN1	1.44498	7e-08
201	ENSG00000224992	AL445645.1	1.44418	0.00586722
202	ENSG00000188985	DHFRP1	1.44152	0.000581124
203	ENSG00000108759	KRT32	1.44074	0.000316104
204	ENSG00000179023	KLHDC7A	1.43668	0.00106435	-0.967047	2.6e-05
205	ENSG00000104327	CALB1	1.43615	0.000232403
206	ENSG00000163221	S100A12	1.43191	0.00141104	0.484392	0.00178454
207	ENSG00000089558	KCNH4	1.43055	0.000716994
208	ENSG00000159199	ATP5MC1	1.42401	4.26e-07	-0.547384	0.00015704
209	ENSG00000085840	ORC1	1.41953	0.000303609			-0.534661	0.00288783
210	ENSG00000189431	RASSF10	1.41857	2.3e-14
211	ENSG00000228974	AC006483.1	1.41752	0.00100358	-2.55332	0.00569872
212	ENSG00000177706	FAM20C	1.41523	9.27e-12	-0.768728	0.00283271
213	ENSG00000262904	TMPOP2	1.41493	0.000449902
214	ENSG00000149633	KIAA1755	1.41393	2.94e-05
215	ENSG00000258017	AC011603.2	1.41317	0.00166416	-3.71309	0.000278467
216	ENSG00000101306	MYLK2	1.41054	0.00304399	-0.702017	2.46e-05
217	ENSG00000216809	AL589993.1	1.4085	0.00816838	-1.45829	0.00740531
218	ENSG00000176890	TYMS	1.40755	0.00572466
219	ENSG00000226784	PGAM4	1.40538	0.00885793
220	ENSG00000104738	MCM4	1.40225	6.16e-06
221	ENSG00000136982	DSCC1	1.40045	0.000460156
222	ENSG00000124875	CXCL6	1.3988	0.000159162
223	ENSG00000178718	RPP25	1.39862	1.17e-07			-1.511	0.00320743
224	ENSG00000228459	LINC01546	1.39393	0.000684182
225	ENSG00000164199	ADGRV1	1.39168	0.000316002	-1.05549	9.91e-06
226	ENSG00000112818	MEP1A	1.38851	0.00820991	-2.14622	0.00210556
227	ENSG00000073111	MCM2	1.38743	3.16e-08
228	ENSG00000135617	PRADC1	1.38646	0.000300587
229	ENSG00000259341	AC015660.1	1.37995	0.0066234	-3.30975	0.0020596
230	ENSG00000137440	FGFBP1	1.37917	9.78e-05
231	ENSG00000214856	KRT16P1	1.37874	0.00470932			0.52214	0.00696305
232	ENSG00000165474	GJB2	1.37759	2.47e-09	-1.53256	0.00486072
233	ENSG00000115009	CCL20	1.37742	0.00314769
234	ENSG00000148734	NPFFR1	1.37475	1.5e-05	-0.546039	1.96e-06
235	ENSG00000101187	SLCO4A1	1.37416	7.96e-08
236	ENSG00000134827	TCN1	1.37341	0.000288681
237	ENSG00000100479	POLE2	1.36669	0.00104272			0.575464	0.00157153
238	ENSG00000238266	LINC00707	1.36654	0.000145837
239	ENSG00000186871	ERCC6L	1.35911	0.00238932
240	ENSG00000228716	DHFR	1.3544	0.000825441
241	ENSG00000169429	CXCL8	1.35061	0.00530468
242	ENSG00000145569	OTULINL	1.33827	0.00845338
243	ENSG00000148773	MKI67	1.33801	0.00597461			-0.677159	0.00476842
244	ENSG00000234996	AC098934.2	1.33364	0.00315064
245	ENSG00000154856	APCDD1	1.33276	6.78e-09
246	ENSG00000176619	LMNB2	1.33261	1.65e-06
247	ENSG00000160255	ITGB2	1.32815	0.00117449
248	ENSG00000222881	RF00019	1.3241	0.00246769	-0.598194	0.00502822
249	ENSG00000115112	TFCP2L1	1.32185	1.45e-06	0.747535	0.00146443	1.43492	0.00458414
250	ENSG00000186188	FFAR4	1.32102	1.01e-05			1.25627	0.000439854
251	ENSG00000261730	AL034346.1	1.3203	5.38e-05
252	ENSG00000229563	LINC01204	1.31501	8.16e-05
253	ENSG00000196611	MMP1	1.31345	2.31e-06	-1.59105	0.00385821
254	ENSG00000105880	DLX5	1.30912	8.48e-06
255	ENSG00000100297	MCM5	1.30787	3.9e-05
256	ENSG00000269910	AL049840.2	1.30693	0.00122993	-1.07251	0.00399969
257	ENSG00000180155	LYNX1	1.30568	0.000830099
258	ENSG00000161888	SPC24	1.30562	0.000493884
259	ENSG00000238280	AC067751.1	1.30453	0.00424189
260	ENSG00000241749	RPSAP52	1.30442	0.000120951	0.427462	4.91e-05
261	ENSG00000211454	AKR7L	1.30401	0.00907084
262	ENSG00000260293	AC106820.4	1.29441	7.11e-05
263	ENSG00000120693	SMAD9	1.29303	3.09e-06
264	ENSG00000115457	IGFBP2	1.29119	0.00338387	-3.37203	0.00180269
265	ENSG00000279092	AC025678.3	1.29038	0.00497631
266	ENSG00000071575	TRIB2	1.28944	7.67e-06
267	ENSG00000178401	DNAJC22	1.28623	6.24e-05
268	ENSG00000181418	DDN	1.28271	7.16e-06	-1.8753	0.00249916
269	ENSG00000178752	ERFE	1.28195	0.000114329
270	ENSG00000164362	TERT	1.28192	5.62e-05
271	ENSG00000140534	TICRR	1.28101	0.000810678
272	ENSG00000110002	VWA5A	1.27899	1.83e-06
273	ENSG00000121152	NCAPH	1.27818	0.00109239
274	ENSG00000233966	UBE2SP1	1.27744	0.000411481
275	ENSG00000188001	TPRG1	1.276	0.00277711	1.00694	0.00440628
276	ENSG00000138346	DNA2	1.275	0.00132834			-1.01302	0.00282681
277	ENSG00000205325	AC005863.1	1.27367	7.03e-05	-2.21539	0.00118342
278	ENSG00000137310	TCF19	1.27324	0.000210284
279	ENSG00000145386	CCNA2	1.27313	0.00611245
280	ENSG00000154146	NRGN	1.27132	0.000265876	-1.00666	8.99e-05
281	ENSG00000011332	DPF1	1.27057	2.92e-05
282	ENSG00000162073	PAQR4	1.26918	6.07e-10
283	ENSG00000182836	PLCXD3	1.2691	0.00277685
284	ENSG00000272468	AL021807.1	1.26773	0.00070313	-2.55949	0.000891302
285	ENSG00000127564	PKMYT1	1.26449	0.00021145
286	ENSG00000158050	DUSP2	1.26427	1.3e-06
287	ENSG00000173253	DMRT2	1.26391	1.68e-05
288	ENSG00000103044	HAS3	1.26358	1.1e-12
289	ENSG00000105649	RAB3A	1.26225	8.53e-05
290	ENSG00000051180	RAD51	1.26201	0.00763677
291	ENSG00000080573	COL5A3	1.26112	0.000222051
292	ENSG00000081041	CXCL2	1.26026	0.00305162
293	ENSG00000259291	ZNF710-AS1	1.25924	0.000586146
294	ENSG00000151503	NCAPD3	1.25832	0.000705848
295	ENSG00000129675	ARHGEF6	1.25578	0.00452326	-0.520948	9.91e-07
296	ENSG00000198854	C1orf68	1.25402	0.00332601	-0.526223	0.00102409
297	ENSG00000075218	GTSE1	1.25358	0.00234016
298	ENSG00000134333	LDHA	1.2521	3.37e-06	-3.93904	0.000510197
299	ENSG00000275632	AL035461.2	1.24677	0.00104427	-3.90729	0.00123708
300	ENSG00000092068	SLC7A8	1.23585	9.58e-06	0.947651	0.000127936
301	ENSG00000268089	GABRQ	1.23375	0.00272313	-1.43982	0.000264139
302	ENSG00000157193	LRP8	1.23104	0.000281764	-1.79334	2.12e-06
303	ENSG00000214110	LDHAP4	1.23041	5.47e-07
304	ENSG00000077152	UBE2T	1.23025	0.000776915
305	ENSG00000176244	ACBD7	1.22888	0.00336301	-2.44975	0.00198645
306	ENSG00000164683	HEY1	1.228	3.99e-07
307	ENSG00000162063	CCNF	1.22589	0.000207605
308	ENSG00000179583	CIITA	1.22414	0.00378884
309	ENSG00000085999	RAD54L	1.22265	0.001311
310	ENSG00000236090	LDHAP3	1.22263	0.00583923
311	ENSG00000157404	KIT	1.22004	0.00438817
312	ENSG00000136999	NOV	1.21926	0.00112389	0.864405	2.21e-07
313	ENSG00000122952	ZWINT	1.21567	0.000960359
314	ENSG00000089685	BIRC5	1.21261	0.000989772
315	ENSG00000276672	AL161891.1	1.21123	0.00382462
316	ENSG00000156802	ATAD2	1.21076	0.005045
317	ENSG00000273162	AL133215.2	1.20884	9.06e-05
318	ENSG00000166165	CKB	1.20831	2.75e-07
319	ENSG00000165272	AQP3	1.20441	0.00969581			-1.02163	2.74e-05
320	ENSG00000227963	RBM15-AS1	1.20353	0.0017588
321	ENSG00000177700	POLR2L	1.20024	6.04e-11
322	ENSG00000259070	LINC00639	1.19706	0.00283512
323	ENSG00000167799	NUDT8	1.19698	4.54e-05
324	ENSG00000163485	ADORA1	1.19404	0.00207124
325	ENSG00000156466	GDF6	1.19202	4.52e-05
326	ENSG00000144063	MALL	1.19107	0.000111792
327	ENSG00000165244	ZNF367	1.18699	0.00163694
328	ENSG00000164611	PTTG1	1.18615	0.00131788	-0.528586	0.00155359
329	ENSG00000164109	MAD2L1	1.18545	0.00349779			0.491115	0.00909138
330	ENSG00000144355	DLX1	1.18492	7.59e-10	1.42856	0.00541568
331	ENSG00000231607	DLEU2	1.18473	0.00511649
332	ENSG00000106278	PTPRZ1	1.18245	0.00157131
333	ENSG00000228519	AC097263.1	1.18096	0.000333651	0.648258	0.00863706
334	ENSG00000115525	ST3GAL5	1.18073	8.39e-05
335	ENSG00000147689	FAM83A	1.18061	4.95e-05
336	ENSG00000267030	AC011498.2	1.1801	0.00033377	-2.75548	0.000133427
337	ENSG00000137507	LRRC32	1.17788	0.00551294
338	ENSG00000118276	B4GALT6	1.17535	0.000297465
339	ENSG00000126803	HSPA2	1.1748	0.000103288			0.651505	0.00170144
340	ENSG00000131462	TUBG1	1.17456	2.94e-07
341	ENSG00000156970	BUB1B	1.16946	0.00451714
342	ENSG00000196584	XRCC2	1.16807	0.00043554
343	ENSG00000205420	KRT6A	1.16535	9.61e-05
344	ENSG00000175065	DSG4	1.16494	0.0033928
345	ENSG00000123136	DDX39A	1.16477	2.66e-07
346	ENSG00000066735	KIF26A	1.163	0.000882354
347	ENSG00000255364	SMILR	1.15998	0.00392075
348	ENSG00000111331	OAS3	1.15987	8.38e-06
349	ENSG00000159259	CHAF1B	1.15922	8.89e-05
350	ENSG00000166828	SCNN1G	1.15811	0.0062537
351	ENSG00000143977	SNRPG	1.15739	1.33e-07
352	ENSG00000071539	TRIP13	1.15632	0.000702977
353	ENSG00000014138	POLA2	1.15592	0.00129014
354	ENSG00000115541	HSPE1	1.15387	3.64e-07
355	ENSG00000280239	AC011498.7	1.1538	2.98e-06	-3.00719	0.000274602
356	ENSG00000184012	TMPRSS2	1.15378	0.00285556	-2.37219	9.68e-05
357	ENSG00000149021	SCGB1A1	1.15303	0.00621321
358	ENSG00000176208	ATAD5	1.15267	0.00216633			0.501799	0.00568752
359	ENSG00000254535	PABPC4L	1.15237	0.000428399	-3.78048	0.000641794
360	ENSG00000265972	TXNIP	1.15202	0.000422284	-1.29361	4.24e-06	1.98059	0.00253916
361	ENSG00000236682	AC068282.1	1.15202	4.31e-07
362	ENSG00000232325	AC093627.1	1.15103	0.00170241	-2.81576	0.00486274
363	ENSG00000121742	GJB6	1.15062	0.00194938	0.628022	0.00185384
364	ENSG00000135476	ESPL1	1.14861	0.00129591	-1.79458	0.00794046
365	ENSG00000154518	ATP5MC3	1.14743	6.15e-06
366	ENSG00000140323	DISP2	1.14741	9.7e-05	-1.45931	0.00116751
367	ENSG00000148459	PDSS1	1.14526	0.00026534
368	ENSG00000104368	PLAT	1.14481	0.00463003
369	ENSG00000235363	SNRPGP10	1.14338	7.82e-05
370	ENSG00000142619	PADI3	1.14197	0.00408852			1.35589	0.000272357
371	ENSG00000188229	TUBB4B	1.14053	2.86e-07
372	ENSG00000237649	KIFC1	1.14003	0.00206703			0.669369	0.000562757
373	ENSG00000067798	NAV3	1.13769	0.0013539	-0.694083	0.00152677
374	ENSG00000167553	TUBA1C	1.1293	1.4e-06
375	ENSG00000149503	INCENP	1.12909	2.62e-05
376	ENSG00000250657	AC097451.1	1.12661	0.000730513
377	ENSG00000260018	AC040169.1	1.12657	0.00268139	-3.37009	0.000110044
378	ENSG00000184828	ZBTB7C	1.12314	0.000135036
379	ENSG00000187741	FANCA	1.12306	1.7e-05
380	ENSG00000171517	LPAR3	1.12234	0.00419511	4.38968	0.0019542
381	ENSG00000101144	BMP7	1.12057	6.67e-07
382	ENSG00000162062	TEDC2	1.11886	0.000133519
383	ENSG00000159167	STC1	1.11776	0.00808289
384	ENSG00000147697	GSDMC	1.11386	3.79e-05
385	ENSG00000263731	AC145207.5	1.11093	2.13e-05	-2.5616	0.000314017
386	ENSG00000207652	MIR621	1.10937	1.63e-05			-2.96535	0.000139755
387	ENSG00000186076	AC012085.1	1.1073	0.00020135	-2.3385	0.00237135
388	ENSG00000104267	CA2	1.10706	0.000119781
389	ENSG00000158055	GRHL3	1.10688	0.00090782
390	ENSG00000125454	SLC25A19	1.10547	5.22e-06
391	ENSG00000172137	CALB2	1.10384	0.00312503
392	ENSG00000204103	MAFB	1.10255	0.000236824
393	ENSG00000116711	PLA2G4A	1.10113	0.00100709	-1.62361	0.000603058
394	ENSG00000116991	SIPA1L2	1.09978	2.39e-06	0.687156	0.005631
395	ENSG00000186193	SAPCD2	1.09934	0.000204964
396	ENSG00000239332	LINC01119	1.09858	0.00117622
397	ENSG00000236975	AL137793.1	1.09787	0.00501024
398	ENSG00000167670	CHAF1A	1.09693	1.42e-05			0.890752	0.00974399
399	ENSG00000167513	CDT1	1.09686	4.29e-05
400	ENSG00000160957	RECQL4	1.09397	0.000318796
401	ENSG00000132000	PODNL1	1.09333	0.00351717
402	ENSG00000115738	ID2	1.09298	6.67e-09
403	ENSG00000127124	HIVEP3	1.09198	2.65e-07
404	ENSG00000182253	SYNM	1.08945	4.23e-06	0.395748	0.000349053
405	ENSG00000112576	CCND3	1.085	4.8e-08			-0.522389	0.00150131
406	ENSG00000275198	AL512791.2	1.08151	0.000159038	-2.29424	0.00035374
407	ENSG00000164850	GPER1	1.08056	0.00609266	-1.16602	0.00889295
408	ENSG00000002587	HS3ST1	1.07992	4.79e-06
409	ENSG00000174640	SLCO2A1	1.07761	0.0053638
410	ENSG00000177084	POLE	1.07689	9.35e-07
411	ENSG00000251194	AL133330.1	1.07676	0.00380009	-3.12406	0.000160718
412	ENSG00000112312	GMNN	1.07445	0.00182507
413	ENSG00000169071	ROR2	1.07223	0.001054
414	ENSG00000134690	CDCA8	1.0712	0.00258852
415	ENSG00000272986	AC009570.1	1.06959	0.0044574			0.689153	0.00443962
416	ENSG00000043039	BARX2	1.068	0.000903834
417	ENSG00000228951	AL365356.3	1.06717	2.77e-05
418	ENSG00000170458	CD14	1.06693	7.04e-05
419	ENSG00000178999	AURKB	1.06616	0.00975974
420	ENSG00000130830	MPP1	1.06578	1.19e-05	-2.61894	0.00288856
421	ENSG00000198554	WDHD1	1.0628	0.00224886
422	ENSG00000171236	LRG1	1.06267	1.74e-06			-1.48029	0.00381517
423	ENSG00000170961	HAS2	1.06155	5.08e-07
424	ENSG00000250041	AC069360.1	1.0601	0.000466511	-3.78729	0.000668484
425	ENSG00000068078	FGFR3	1.05945	4.67e-05
426	ENSG00000134222	PSRC1	1.05928	0.00518714
427	ENSG00000176170	SPHK1	1.05924	0.000254059
428	ENSG00000161791	FMNL3	1.05696	0.000283672	-2.02848	0.00745069
429	ENSG00000166851	PLK1	1.05472	0.00240323
430	ENSG00000166741	NNMT	1.05471	0.00450186
431	ENSG00000226145	KRT16P6	1.05393	0.00113964
432	ENSG00000096092	TMEM14A	1.04955	6.02e-07
433	ENSG00000062822	POLD1	1.04911	6.69e-08
434	ENSG00000124635	HIST1H2BJ	1.04903	7.13e-06
435	ENSG00000161981	SNRNP25	1.04152	6.56e-05
436	ENSG00000049541	RFC2	1.04097	0.00011489
437	ENSG00000076382	SPAG5	1.04049	0.00714203
438	ENSG00000185065	AC000068.1	1.04025	0.0019864
439	ENSG00000105486	LIG1	1.03882	3.58e-05	-5.77208	0.000943004
440	ENSG00000143369	ECM1	1.03879	1.79e-06
441	ENSG00000160949	TONSL	1.03671	2.64e-07
442	ENSG00000158473	CD1D	1.03536	2.51e-06
443	ENSG00000171314	PGAM1	1.03321	1.18e-06
444	ENSG00000013810	TACC3	1.03312	0.00102058
445	ENSG00000203760	CENPW	1.03223	0.00559862
446	ENSG00000166803	PCLAF	1.03094	0.0096546
447	ENSG00000162552	WNT4	1.03081	0.00343976
448	ENSG00000167325	RRM1	1.03013	0.00619622			0.393441	0.00647665
449	ENSG00000138182	KIF20B	1.02894	0.00828209
450	ENSG00000122188	LAX1	1.02853	0.0053541
451	ENSG00000111665	CDCA3	1.02755	0.00817833
452	ENSG00000108106	UBE2S	1.02742	0.000664232
453	ENSG00000214318	ATP5MC1P6	1.02528	0.00857968
454	ENSG00000101076	HNF4A	1.02304	0.00784609
455	ENSG00000159958	TNFRSF13C	1.02272	0.00503877
456	ENSG00000137135	ARHGEF39	1.02227	0.00167978	-2.86717	0.00186648
457	ENSG00000273983	HIST1H3G	1.02127	0.00200339
458	ENSG00000147536	GINS4	1.01942	0.000401965
459	ENSG00000119969	HELLS	1.01863	0.00950552	-0.792437	0.00140501
460	ENSG00000167900	TK1	1.01619	0.00404523
461	ENSG00000130816	DNMT1	1.0151	0.000156836
462	ENSG00000196754	S100A2	1.01502	5.55e-09	0.461505	0.000716407
463	ENSG00000182481	KPNA2	1.01443	0.00696415
464	ENSG00000268798	AC027307.3	1.01406	0.000640227
465	ENSG00000119013	NDUFB3	1.00782	1.31e-05
466	ENSG00000182054	IDH2	1.00782	2.69e-07
467	ENSG00000101447	FAM83D	1.00629	0.0049289
468	ENSG00000221539	SNORD99	0.999853	0.00271039
469	ENSG00000105808	RASA4	0.995627	0.00261764			3.10868	0.000132577
470	ENSG00000170779	CDCA4	0.993856	9.67e-06
471	ENSG00000183684	ALYREF	0.993403	0.000107017	-2.32383	0.00782901
472	ENSG00000085741	WNT11	0.9902	0.00402119			1.44471	0.00229788
473	ENSG00000106399	RPA3	0.988434	9.08e-05
474	ENSG00000075131	TIPIN	0.987935	0.00128546
475	ENSG00000134057	CCNB1	0.986918	0.00470066
476	ENSG00000137841	PLCB2	0.986287	0.00114241			-0.700984	0.00795265
477	ENSG00000135045	C9orf40	0.985905	1.21e-05	-0.654193	1.52e-08
478	ENSG00000117318	ID3	0.984062	3.11e-07	0.419415	0.00202935
479	ENSG00000136305	CIDEB	0.983858	0.00246776
480	ENSG00000266088	AC004585.1	0.983806	0.000673067	-4.75836	9.54e-05
481	ENSG00000183048	SLC25A10	0.98337	0.000183404
482	ENSG00000029993	HMGB3	0.980463	6.37e-05
483	ENSG00000188095	MESP2	0.980389	0.00434816
484	ENSG00000165092	ALDH1A1	0.979509	0.000282146
485	ENSG00000260196	AC124798.1	0.978362	0.000669677	-2.65873	5.65e-06
486	ENSG00000160051	IQCC	0.97829	7.21e-07
487	ENSG00000006377	DLX6	0.977975	0.00189466
488	ENSG00000167634	NLRP7	0.974943	0.00123038
489	ENSG00000175643	RMI2	0.974361	0.00112352			2.31611	0.00891684
490	ENSG00000274425	AC114271.1	0.974266	0.000450187			1.14204	0.00590274
491	ENSG00000133119	RFC3	0.973534	0.00602321
492	ENSG00000125726	CD70	0.972754	1.27e-08
493	ENSG00000122547	EEPD1	0.970892	0.00024083			0.40375	0.00443524
494	ENSG00000189120	SP6	0.970783	1.42e-05
495	ENSG00000215014	AL645728.1	0.970024	0.00786767
496	ENSG00000097021	ACOT7	0.969742	8.95e-06
497	ENSG00000161980	POLR3K	0.969088	1.74e-05
498	ENSG00000126215	XRCC3	0.968028	0.000367635
499	ENSG00000173432	SAA1	0.967541	0.00771021	-1.63065	0.000750403	1.5027	3.8e-06
500	ENSG00000169851	PCDH7	0.966589	1.15e-06
501	ENSG00000179958	DCTPP1	0.966566	5.41e-06
502	ENSG00000133069	TMCC2	0.965992	0.000216454
503	ENSG00000261335	AC005837.1	0.965211	0.000444654	-4.11633	0.000612189
504	ENSG00000198435	NRARP	0.964506	0.00214448	-0.771386	0.00016708	-0.793225	0.00326404
505	ENSG00000141527	CARD14	0.964344	0.00936227			0.457821	0.0050175
506	ENSG00000168268	NT5DC2	0.963773	3.05e-07
507	ENSG00000262681	AC005722.2	0.962588	0.00195786	-2.77051	0.000222873
508	ENSG00000169710	FASN	0.959592	8.17e-08	-0.983292	0.00426259
509	ENSG00000138092	CENPO	0.959404	0.00175757
510	ENSG00000187634	SAMD11	0.959223	0.000480233
511	ENSG00000099901	RANBP1	0.957438	0.000300621
512	ENSG00000116237	ICMT	0.95695	3.25e-07
513	ENSG00000275734	AC010538.1	0.953234	0.00115088	-0.592955	0.00748733
514	ENSG00000119946	CNNM1	0.952723	4.57e-05	-1.08852	0.00535964
515	ENSG00000115844	DLX2	0.948945	0.000274324			0.542395	0.00426815
516	ENSG00000180198	RCC1	0.945186	2e-05
517	ENSG00000146670	CDCA5	0.945121	0.00297813
518	ENSG00000109084	TMEM97	0.944603	0.000149705
519	ENSG00000210195	MT-TT	0.944552	0.000222493	0.383843	0.00791204
520	ENSG00000104356	POP1	0.944283	1.3e-05
521	ENSG00000128951	DUT	0.94396	0.000198865
522	ENSG00000224046	AC005076.1	0.94308	0.00904069			-0.922822	0.00828916
523	ENSG00000132016	C19orf57	0.942876	1.68e-05
524	ENSG00000264350	SNRPGP2	0.942857	0.00174
525	ENSG00000004399	PLXND1	0.941852	0.00176147
526	ENSG00000138696	BMPR1B	0.941186	0.00159869	-0.521653	0.00255991
527	ENSG00000256968	SNRPEP2	0.940372	0.00471821
528	ENSG00000225077	LINC00337	0.939969	0.00923625
529	ENSG00000107736	CDH23	0.939611	0.000260883
530	ENSG00000197457	STMN3	0.938138	2.24e-09	0.684248	2.53e-05	0.60572	0.00679246
531	ENSG00000174306	ZHX3	0.933867	7.84e-07
532	ENSG00000279443	AL513497.1	0.933491	0.00167509			-2.04253	0.0054042
533	ENSG00000225643	AL606491.1	0.932816	0.00244949	-4.25007	0.00867039
534	ENSG00000260328	AC104024.2	0.931815	2.7e-05
535	ENSG00000260401	AP002761.4	0.930827	3.7e-07			-1.39245	0.00546691
536	ENSG00000272841	AL139393.2	0.930461	0.00102021
537	ENSG00000165521	EML5	0.930386	0.00553617
538	ENSG00000162636	FAM102B	0.929902	0.00916472	-4.08945	0.00910427
539	ENSG00000143502	SUSD4	0.928697	0.000164161
540	ENSG00000141858	SAMD1	0.928661	3.63e-07
541	ENSG00000091651	ORC6	0.928495	0.00441802
542	ENSG00000126561	STAT5A	0.928285	0.00673434			1.04929	0.00237445
543	ENSG00000181192	DHTKD1	0.92805	0.000118965	-1.40238	0.00357601
544	ENSG00000010292	NCAPD2	0.927377	0.00109184			4.40242	5.06e-05
545	ENSG00000131174	COX7B	0.927095	0.000724585
546	ENSG00000159231	CBR3	0.924224	0.000855775
547	ENSG00000187522	HSPA14	0.923197	0.00439647			-2.36201	0.00197202
548	ENSG00000183762	KREMEN1	0.923095	1.74e-07			-0.523983	0.00706843
549	ENSG00000272821	U62317.2	0.922884	0.00111175
550	ENSG00000285831	AC027329.1	0.922667	0.00640886	-4.98234	3.81e-05
551	ENSG00000112759	SLC29A1	0.921098	7.1e-05
552	ENSG00000132182	NUP210	0.920467	2.57e-05
553	ENSG00000173212	MAB21L3	0.919174	2.71e-05
554	ENSG00000259802	AC012640.2	0.916902	0.000315991
555	ENSG00000115594	IL1R1	0.916603	7.03e-05			-1.58728	0.000321812
556	ENSG00000181938	GINS3	0.914913	3.78e-05
557	ENSG00000064195	DLX3	0.914301	4.01e-07
558	ENSG00000204176	SYT15	0.914192	0.000738046
559	ENSG00000143942	CHAC2	0.912209	0.00982635			-2.57621	3.37e-07
560	ENSG00000198934	MAGEE1	0.912122	0.00021939	0.944486	0.00231781
561	ENSG00000216285	AC078819.1	0.911727	0.00441985	-2.43661	0.00608819
562	ENSG00000132688	NES	0.911648	0.000995224
563	ENSG00000155368	DBI	0.910504	5.48e-05	-0.985381	0.000489786
564	ENSG00000214826	DDX12P	0.910327	0.00122626			0.418473	0.0059793
565	ENSG00000163950	SLBP	0.910149	3.59e-05
566	ENSG00000241468	ATP5MF	0.909472	1.84e-05
567	ENSG00000160298	C21orf58	0.909338	7.21e-05			-0.616553	0.00658505
568	ENSG00000076248	UNG	0.908545	1.8e-06
569	ENSG00000196230	TUBB	0.908377	5.6e-05
570	ENSG00000237548	TTLL11-IT1	0.907268	0.00034423
571	ENSG00000133983	COX16	0.906939	0.000726106			0.405716	0.00492142
572	ENSG00000156509	FBXO43	0.905085	0.00875512
573	ENSG00000134326	CMPK2	0.904825	0.000235767	-2.98444	0.00593748
574	ENSG00000079616	KIF22	0.904808	0.00401952
575	ENSG00000182585	EPGN	0.904398	0.00949956
576	ENSG00000173692	PSMD1	0.903718	0.00177707
577	ENSG00000272189	AL024508.2	0.90231	0.00941255
578	ENSG00000130829	DUSP9	0.900481	3.25e-05	-1.04249	0.000174476
579	ENSG00000272173	U47924.2	0.897813	0.00844432
580	ENSG00000186517	ARHGAP30	0.896511	0.00364832
581	ENSG00000112096	SOD2	0.895407	0.00123432
582	ENSG00000253154	AC100801.1	0.894924	0.00293475
583	ENSG00000167550	RHEBL1	0.891737	0.000357693
584	ENSG00000280071	GATD3B	0.891454	0.00164399
585	ENSG00000273117	AC144652.1	0.888703	0.00749197
586	ENSG00000131470	PSMC3IP	0.883751	0.00193015
587	ENSG00000165140	FBP1	0.881805	0.00153782	0.636614	0.000345865
588	ENSG00000161267	BDH1	0.880718	3.86e-06
589	ENSG00000198176	TFDP1	0.880674	1.4e-05
590	ENSG00000100749	VRK1	0.8793	0.00953821
591	ENSG00000130193	THEM6	0.87812	6.44e-07
592	ENSG00000185432	METTL7A	0.876703	0.00119369
593	ENSG00000164070	HSPA4L	0.876244	0.0066617
594	ENSG00000152076	CCDC74B	0.875587	0.000173368
595	ENSG00000088538	DOCK3	0.87507	0.000467658			0.629257	0.00665149
596	ENSG00000263513	FAM72C	0.8749	0.00984088
597	ENSG00000166963	MAP1A	0.874435	4.54e-05
598	ENSG00000260549	MT1L	0.874368	0.000727982	1.85517	0.00056499
599	ENSG00000102743	SLC25A15	0.872782	6.57e-05
600	ENSG00000163874	ZC3H12A	0.872189	8.22e-07
601	ENSG00000168398	BDKRB2	0.871995	6.95e-05	0.722172	0.001425
602	ENSG00000125835	SNRPB	0.871505	1.1e-05
603	ENSG00000166897	ELFN2	0.868093	0.000297575
604	ENSG00000012963	UBR7	0.867844	0.00124606
605	ENSG00000131495	NDUFA2	0.866356	2.38e-06
606	ENSG00000261061	AC092718.4	0.866116	0.00397067
607	ENSG00000163207	IVL	0.865988	0.000150634
608	ENSG00000105173	CCNE1	0.865753	0.00215618
609	ENSG00000139343	SNRPF	0.862181	0.000402054
610	ENSG00000164032	H2AFZ	0.859669	0.000958289
611	ENSG00000188211	NCR3LG1	0.858644	0.000289559
612	ENSG00000270195	AC016773.1	0.857896	0.00872747	-4.20022	0.000185463
613	ENSG00000185361	TNFAIP8L1	0.857592	4.13e-05
614	ENSG00000165704	HPRT1	0.856237	0.00656355
615	ENSG00000284753	EEF1AKMT4	0.852821	0.000517489			-2.08023	0.00436353
616	ENSG00000203441	LINC00449	0.852357	0.00649697
617	ENSG00000095303	PTGS1	0.851956	0.000258092
618	ENSG00000111602	TIMELESS	0.851595	0.00043334
619	ENSG00000196743	GM2A	0.850146	2.55e-06
620	ENSG00000240859	AC093627.4	0.849762	0.000490421	1.11671	0.00564999	0.865645	0.00920017
621	ENSG00000175166	PSMD2	0.8485	2.26e-05
622	ENSG00000159147	DONSON	0.84814	0.0012779
623	ENSG00000253522	MIR3142HG	0.847743	0.00908253
624	ENSG00000163040	CCDC74A	0.8476	0.000549398	-1.77734	0.000424854
625	ENSG00000118655	DCLRE1B	0.847253	0.000817433	-0.886341	0.00481019
626	ENSG00000086570	FAT2	0.845853	5.86e-05
627	ENSG00000108179	PPIF	0.845366	9.79e-06
628	ENSG00000137267	TUBB2A	0.844265	2.21e-05
629	ENSG00000186283	TOR3A	0.84415	8.6e-06
630	ENSG00000127824	TUBA4A	0.843701	2.17e-06
631	ENSG00000167088	SNRPD1	0.843317	0.00133627
632	ENSG00000270659	AC079610.2	0.841837	0.008956
633	ENSG00000196372	ASB13	0.840915	2.29e-06	1.89443	0.00976237
634	ENSG00000277791	PSMB3	0.839491	0.000244668
635	ENSG00000154920	EME1	0.83681	0.00114678
636	ENSG00000153395	LPCAT1	0.836662	9.27e-07
637	ENSG00000142733	MAP3K6	0.835972	1.3e-05
638	ENSG00000180385	EMC3-AS1	0.835268	0.000429134	0.747766	2.92e-06
639	ENSG00000169271	HSPB3	0.832682	0.00969354			0.678564	0.00557674
640	ENSG00000074800	ENO1	0.832145	9.17e-05
641	ENSG00000074211	PPP2R2C	0.831291	1.37e-07
642	ENSG00000184178	SCFD2	0.831056	0.00115311	-3.46201	0.00144261
643	ENSG00000145604	SKP2	0.830422	0.000409951
644	ENSG00000173227	SYT12	0.829409	0.000154444
645	ENSG00000162482	AKR7A3	0.829319	0.00666297
646	ENSG00000223496	EXOSC6	0.82801	8.82e-07
647	ENSG00000155846	PPARGC1B	0.827274	0.00732393	-1.62054	0.000292262
648	ENSG00000280693	SH3PXD2A-AS1	0.825661	0.00830821
649	ENSG00000116396	KCNC4	0.825341	1.55e-06
650	ENSG00000278291	AL161772.1	0.825039	0.000743049	-3.27324	0.00615367
651	ENSG00000278727	AC000403.1	0.82495	0.00174463	-2.06319	0.00085314
652	ENSG00000177889	UBE2N	0.823334	9.88e-05
653	ENSG00000149328	GLB1L2	0.823023	6.45e-05
654	ENSG00000175591	P2RY2	0.822755	2.4e-05	0.485196	0.00217711
655	ENSG00000182791	CCDC87	0.822152	0.00712295
656	ENSG00000134291	TMEM106C	0.821857	0.000576706
657	ENSG00000102174	PHEX	0.821612	0.0025088	0.819738	0.000658598
658	ENSG00000164733	CTSB	0.821105	0.00191877
659	ENSG00000129038	LOXL1	0.820959	2.13e-06
660	ENSG00000237499	AL357060.1	0.820661	0.00147302	2.64698	2.16e-08	3.21582	2.97e-05
661	ENSG00000137745	MMP13	0.82017	0.00452587
662	ENSG00000147155	EBP	0.82015	2.59e-05
663	ENSG00000197785	ATAD3A	0.819039	0.000113082
664	ENSG00000113273	ARSB	0.818373	0.000807315	-0.547228	0.00505806	1.24287	0.00083542
665	ENSG00000166508	MCM7	0.818213	1.67e-05
666	ENSG00000180592	SKIDA1	0.817681	0.000865859
667	ENSG00000120802	TMPO	0.817019	0.00487077
668	ENSG00000235649	MXRA5Y	0.811397	0.000211736
669	ENSG00000172009	THOP1	0.810518	2.91e-05
670	ENSG00000123374	CDK2	0.809901	0.000137656
671	ENSG00000251495	PPIAP11	0.80923	0.0021838
672	ENSG00000101945	SUV39H1	0.80815	0.000295356
673	ENSG00000069812	HES2	0.807406	0.00329791
674	ENSG00000128708	HAT1	0.806765	0.00353546
675	ENSG00000100906	NFKBIA	0.806089	9.52e-06	-0.584428	5.16e-05
676	ENSG00000101224	CDC25B	0.805652	0.00385294
677	ENSG00000100280	AP1B1	0.804699	0.000146164	-3.04206	9.85e-05
678	ENSG00000072506	HSD17B10	0.804562	2.74e-05			0.663909	0.000908541
679	ENSG00000165795	NDRG2	0.804399	1.05e-06	0.402449	0.00443435
680	ENSG00000117450	PRDX1	0.803123	1.83e-05
681	ENSG00000125968	ID1	0.80297	3.85e-05
682	ENSG00000261236	BOP1	0.802935	0.000159744
683	ENSG00000111669	TPI1	0.801725	9.15e-05
684	ENSG00000211451	GNRHR2	0.801429	0.00045492	-0.713442	0.000475063
685	ENSG00000102144	PGK1	0.798069	0.000109856	-0.58358	0.00668536
686	ENSG00000139291	TMEM19	0.797365	0.00256294
687	ENSG00000153832	FBXO36	0.796401	0.00057704	-0.855787	0.00419454
688	ENSG00000184831	APOO	0.79375	0.00774122			0.404286	0.00641498
689	ENSG00000167114	SLC27A4	0.792869	2.26e-06
690	ENSG00000165264	NDUFB6	0.792773	0.000534904
691	ENSG00000168806	LCMT2	0.791847	8.18e-06
692	ENSG00000169860	P2RY1	0.790136	0.00609683	-1.48264	0.00679828
693	ENSG00000102900	NUP93	0.788567	0.000340057
694	ENSG00000060688	SNRNP40	0.787619	7.16e-05
695	ENSG00000119408	NEK6	0.787239	0.000142707	0.799445	7.93e-05
696	ENSG00000135454	B4GALNT1	0.786421	0.000306394			0.718074	5.07e-05
697	ENSG00000112695	COX7A2	0.785749	0.000120573
698	ENSG00000185924	RTN4RL1	0.785307	0.0002607	-3.63666	9.13e-05
699	ENSG00000163545	NUAK2	0.784589	0.00049136
700	ENSG00000008853	RHOBTB2	0.7845	4.36e-06
701	ENSG00000154127	UBASH3B	0.78438	0.000487436
702	ENSG00000159228	CBR1	0.783975	4.32e-06			2.54653	0.000937682
703	ENSG00000105290	APLP1	0.783266	0.00700651
704	ENSG00000163032	VSNL1	0.781648	0.000657239	0.58114	0.000648741
705	ENSG00000280237	MIR4697HG	0.779713	0.000143354
706	ENSG00000094916	CBX5	0.779594	0.00061851
707	ENSG00000198805	PNP	0.778359	0.000518248			-1.40176	0.000543442
708	ENSG00000131351	HAUS8	0.77616	0.00512047
709	ENSG00000140854	KATNB1	0.77612	0.000445739
710	ENSG00000129235	TXNDC17	0.774785	0.00055693
711	ENSG00000187134	AKR1C1	0.774623	0.000129211
712	ENSG00000247626	MARS2	0.774587	0.000345569
713	ENSG00000275835	TUBGCP5	0.774525	0.00979486
714	ENSG00000143799	PARP1	0.774293	0.000540826	-2.06828	0.000483919
715	ENSG00000162390	ACOT11	0.773941	8.18e-05
716	ENSG00000115840	SLC25A12	0.773333	0.00108274
717	ENSG00000134215	VAV3	0.772927	0.005611
718	ENSG00000107821	KAZALD1	0.772667	0.00442411
719	ENSG00000188807	TMEM201	0.77256	4.2e-05
720	ENSG00000180871	CXCR2	0.770577	0.00727432	-0.997822	0.00343596
721	ENSG00000100714	MTHFD1	0.769626	0.0029562	-0.682861	0.00305319
722	ENSG00000148834	GSTO1	0.76884	6.78e-05	-1.49498	0.00188713
723	ENSG00000067225	PKM	0.768568	0.00012987	-0.963731	1.11e-05	-1.27253	0.00796722
724	ENSG00000198258	UBL5	0.768208	1.81e-06
725	ENSG00000196639	HRH1	0.767407	1.02e-05
726	ENSG00000116830	TTF2	0.766716	0.00702782
727	ENSG00000197451	HNRNPAB	0.765374	8.51e-05
728	ENSG00000091428	RAPGEF4	0.76394	0.00358617
729	ENSG00000140511	HAPLN3	0.763746	0.000543803
730	ENSG00000186847	KRT14	0.762493	0.000478019			0.433245	0.000760717
731	ENSG00000239672	NME1	0.762472	0.00108931			0.434863	0.00543599
732	ENSG00000100387	RBX1	0.762396	0.000139549
733	ENSG00000280120	AC073857.1	0.761032	0.00726458	-3.13994	0.0012611
734	ENSG00000169689	CENPX	0.759801	7.97e-05
735	ENSG00000137273	FOXF2	0.759501	9.41e-06	-1.34843	0.0045422
736	ENSG00000140853	NLRC5	0.759095	1.59e-06
737	ENSG00000007264	MATK	0.758718	0.0018972
738	ENSG00000226415	TPI1P1	0.758247	0.00115368
739	ENSG00000141499	WRAP53	0.757385	5.01e-05
740	ENSG00000217094	PPIAP31	0.756842	0.00231893
741	ENSG00000171793	CTPS1	0.755582	0.00154464
742	ENSG00000198618	PPIAP22	0.755128	4.92e-05
743	ENSG00000157551	KCNJ15	0.754392	0.00151158
744	ENSG00000196968	FUT11	0.753998	3.89e-05			0.479639	0.00799339
745	ENSG00000130164	LDLR	0.753918	0.00231919
746	ENSG00000130695	CEP85	0.75329	0.000280023
747	ENSG00000090776	EFNB1	0.753235	5.1e-05
748	ENSG00000176340	COX8A	0.752408	0.00324893
749	ENSG00000171130	ATP6V0E2	0.751404	9.72e-05
750	ENSG00000125356	NDUFA1	0.75129	0.0008573
751	ENSG00000135119	RNFT2	0.751072	0.00479367
752	ENSG00000131389	SLC6A6	0.750518	6.44e-06
753	ENSG00000158882	TOMM40L	0.749601	0.000559438
754	ENSG00000176387	HSD11B2	0.749377	0.000293269
755	ENSG00000147669	POLR2K	0.749371	0.000327183
756	ENSG00000186081	KRT5	0.749248	0.00697325
757	ENSG00000275342	PRAG1	0.748453	1.03e-05
758	ENSG00000070814	TCOF1	0.748079	0.000281416
759	ENSG00000126067	PSMB2	0.747561	0.000486906			0.593161	0.00336574
760	ENSG00000119699	TGFB3	0.746864	0.00163025
761	ENSG00000250899	AC125807.2	0.74671	0.000448726	-2.52221	0.0081584
762	ENSG00000102934	PLLP	0.745828	0.000554803
763	ENSG00000087128	TMPRSS11E	0.745415	0.000131727
764	ENSG00000285103	AL451123.1	0.74534	0.00400108	-2.81181	0.00166184	2.42984	0.00739034
765	ENSG00000186280	KDM4D	0.745173	0.00079669	-0.614637	0.00222402
766	ENSG00000164976	MYORG	0.744671	0.00084435
767	ENSG00000196262	PPIA	0.744609	1.33e-05
768	ENSG00000174791	RIN1	0.743637	4.55e-06
769	ENSG00000168061	SAC3D1	0.743488	0.000205054
770	ENSG00000196139	AKR1C3	0.743467	0.0014853
771	ENSG00000170860	LSM3	0.742896	0.000575122
772	ENSG00000273702	AC091271.1	0.742564	0.00791872	-2.97067	0.00060861
773	ENSG00000106031	HOXA13	0.742248	0.00569063
774	ENSG00000226688	ENTPD1-AS1	0.741445	0.00380045	-1.52324	0.000735618
775	ENSG00000067221	STOML1	0.741406	3.46e-05			0.468656	0.00671682
776	ENSG00000258824	AL122035.1	0.740263	0.00434368
777	ENSG00000140332	TLE3	0.740216	0.00624305
778	ENSG00000106268	NUDT1	0.739575	0.00270431
779	ENSG00000054967	RELT	0.739363	9.95e-05	-0.546392	0.00292458
780	ENSG00000184990	SIVA1	0.73864	5.45e-05	-0.53087	0.000123962
781	ENSG00000267321	LINC02001	0.738235	0.000132348
782	ENSG00000189043	NDUFA4	0.735882	0.00138446			0.456829	0.00944799
783	ENSG00000228727	SAPCD1	0.735679	0.00512278
784	ENSG00000148680	HTR7	0.735653	0.000220586	-0.554352	6.64e-05
785	ENSG00000197442	MAP3K5	0.735644	0.00924419	-5.61146	5.64e-05
786	ENSG00000247077	PGAM5	0.735232	6.96e-06
787	ENSG00000105355	PLIN3	0.734871	1.52e-05
788	ENSG00000126267	COX6B1	0.734582	0.00019599
789	ENSG00000117748	RPA2	0.734055	4.38e-05
790	ENSG00000130204	TOMM40	0.733653	0.000841674
791	ENSG00000228175	GEMIN8P4	0.733142	0.00846367	-1.48217	0.000742382
792	ENSG00000185838	GNB1L	0.733128	0.000260061	-0.898988	0.00058618
793	ENSG00000182057	OGFRP1	0.732835	0.00481909			0.668175	0.000441472
794	ENSG00000134248	LAMTOR5	0.732497	1.08e-05
795	ENSG00000115687	PASK	0.732287	3.04e-05
796	ENSG00000138111	MFSD13A	0.731997	0.000129666
797	ENSG00000143179	UCK2	0.731068	4.24e-05
798	ENSG00000198624	CCDC69	0.730804	0.0026671	-0.753012	0.00454865
799	ENSG00000213085	CFAP45	0.729176	0.00271718
800	ENSG00000249115	HAUS5	0.729149	0.00013675
801	ENSG00000182378	PLCXD1	0.728292	1.82e-05	-2.33313	0.00139566
802	ENSG00000166033	HTRA1	0.72818	0.0081414
803	ENSG00000232093	DCST1-AS1	0.727802	0.00865176	-2.69905	8.65e-05
804	ENSG00000166902	MRPL16	0.727554	8.53e-05
805	ENSG00000077514	POLD3	0.725767	0.00249481			0.660609	0.00924978
806	ENSG00000129559	NEDD8	0.724941	3.58e-05
807	ENSG00000175701	MTLN	0.72439	0.000987758
808	ENSG00000137486	ARRB1	0.722942	0.000593971
809	ENSG00000125450	NUP85	0.722665	1.33e-05
810	ENSG00000175768	TOMM5	0.722623	0.00544807
811	ENSG00000244242	IFITM10	0.722335	0.00141566
812	ENSG00000108344	PSMD3	0.721945	1.1e-05
813	ENSG00000177602	HASPIN	0.721398	0.00924967
814	ENSG00000260992	DOCK9-DT	0.72115	0.00933426
815	ENSG00000169020	ATP5ME	0.721142	0.000698806
816	ENSG00000184076	UQCR10	0.720988	0.000165912
817	ENSG00000158042	MRPL17	0.720614	0.000355749
818	ENSG00000111261	MANSC1	0.719746	0.00248884			-1.63259	2.22e-05
819	ENSG00000109107	ALDOC	0.716954	0.00164112
820	ENSG00000069011	PITX1	0.716841	2.81e-05	-0.963452	0.00176983
821	ENSG00000267279	AC090409.1	0.716493	0.00502341
822	ENSG00000157240	FZD1	0.716363	0.000890196	-1.08584	0.00172291
823	ENSG00000234664	HMGN2P5	0.714346	0.0043106
824	ENSG00000101443	WFDC2	0.714196	0.000168053
825	ENSG00000253626	EIF5AL1	0.71385	0.00859056
826	ENSG00000197771	MCMBP	0.712199	0.00441178
827	ENSG00000168653	NDUFS5	0.711099	0.00107863
828	ENSG00000141556	TBCD	0.710446	7.1e-05			0.457482	0.00365661
829	ENSG00000130309	COLGALT1	0.710378	4.89e-06			-1.04749	0.00521675
830	ENSG00000025770	NCAPH2	0.708989	0.000552277
831	ENSG00000162407	PLPP3	0.706143	0.000502002
832	ENSG00000099783	HNRNPM	0.704751	0.000149915
833	ENSG00000140022	STON2	0.702739	0.000875272
834	ENSG00000261534	AL596244.1	0.702713	0.0015746
835	ENSG00000132507	EIF5A	0.701706	0.000491254
836	ENSG00000178695	KCTD12	0.701168	0.000157374	-1.01815	0.00101074
837	ENSG00000110921	MVK	0.700962	0.00125815			0.862862	0.00149495
838	ENSG00000169403	PTAFR	0.69952	0.000311499
839	ENSG00000160563	MED27	0.699107	0.000326155
840	ENSG00000124466	LYPD3	0.69823	0.000272738			1.49081	0.00210342
841	ENSG00000147224	PRPS1	0.697994	0.000635325			-3.35565	0.00202875
842	ENSG00000170214	ADRA1B	0.697442	0.00762005
843	ENSG00000185379	RAD51D	0.697041	2.69e-05
844	ENSG00000108671	PSMD11	0.696671	0.000302011
845	ENSG00000167085	PHB	0.69645	0.000119798			-0.77563	0.00414322
846	ENSG00000120437	ACAT2	0.695449	0.00615496			0.380462	0.00939351
847	ENSG00000111445	RFC5	0.694715	0.00530887
848	ENSG00000105968	H2AFV	0.690778	0.00129006	-1.07022	6.88e-05
849	ENSG00000196371	FUT4	0.690451	0.00437516
850	ENSG00000151247	EIF4E	0.689934	0.00684732
851	ENSG00000169105	CHST14	0.689743	3.02e-05	1.0068	0.00011198
852	ENSG00000276529	AP001505.1	0.688327	0.005545	-1.10941	0.000668957
853	ENSG00000173915	ATP5MD	0.688101	0.00128916
854	ENSG00000183624	HMCES	0.686995	0.000189072
855	ENSG00000214114	MYCBP	0.686638	0.00826109
856	ENSG00000141543	EIF4A3	0.686558	0.000115766
857	ENSG00000183978	COA3	0.685025	1.65e-05	0.478909	0.00379256
858	ENSG00000165389	SPTSSA	0.683376	0.000213395
859	ENSG00000119403	PHF19	0.682844	0.00469785
860	ENSG00000115884	SDC1	0.682709	4.38e-05
861	ENSG00000154529	CNTNAP3B	0.682351	0.00702778	0.946187	1.44e-06
862	ENSG00000162757	C1orf74	0.68017	0.000118317
863	ENSG00000273783	AL136040.1	0.679738	0.00521294	-1.08508	0.00100988
864	ENSG00000095739	BAMBI	0.679314	0.000281194	-1.69954	0.00473456
865	ENSG00000277586	NEFL	0.679238	0.00260453	-0.530995	0.000202718
866	ENSG00000042753	AP2S1	0.679197	0.000102372
867	ENSG00000168393	DTYMK	0.678875	0.00628655
868	ENSG00000186792	HYAL3	0.678869	0.00380823	-1.53624	7.58e-10
869	ENSG00000240972	MIF	0.677905	0.000354018
870	ENSG00000131746	TNS4	0.677491	4.6e-05
871	ENSG00000167136	ENDOG	0.676679	0.000184027
872	ENSG00000176894	PXMP2	0.676434	0.00304291	0.644877	0.00785663	1.76329	0.00121704
873	ENSG00000116133	DHCR24	0.676139	0.00101234	1.38801	9.16e-06
874	ENSG00000125995	ROMO1	0.674861	0.000384676	-4.52548	0.000680582
875	ENSG00000100142	POLR2F	0.674051	5.58e-05			0.477583	0.00309489
876	ENSG00000260000	AL133338.1	0.673552	0.00545501
877	ENSG00000004779	NDUFAB1	0.67309	0.00136136
878	ENSG00000177556	ATOX1	0.672673	0.00029441	-0.94771	0.000125718
879	ENSG00000164167	LSM6	0.671618	0.00160246
880	ENSG00000176974	SHMT1	0.67088	0.00032305
881	ENSG00000173113	TRMT112	0.669217	4.69e-05
882	ENSG00000164053	ATRIP	0.669161	0.00203098
883	ENSG00000140564	FURIN	0.668316	2.5e-05	1.11492	0.0099892
884	ENSG00000153048	CARHSP1	0.667932	2.46e-05
885	ENSG00000108852	MPP2	0.666952	0.000351131
886	ENSG00000004660	CAMKK1	0.666793	2.45e-05
887	ENSG00000137038	DMAC1	0.666758	8.22e-05	-1.51319	0.00119656
888	ENSG00000142634	EFHD2	0.66653	3.6e-05
889	ENSG00000265354	TIMM23	0.665436	0.00050512
890	ENSG00000269176	AP001160.3	0.66501	0.00578679	-2.98292	4.66e-05
891	ENSG00000132361	CLUH	0.664657	3.45e-05
892	ENSG00000164405	UQCRQ	0.664635	0.00227007
893	ENSG00000110108	TMEM109	0.664498	6.06e-05
894	ENSG00000132780	NASP	0.663824	0.00367572
895	ENSG00000164087	POC1A	0.662314	0.00751905
896	ENSG00000106367	AP1S1	0.662263	2.43e-05
897	ENSG00000185112	FAM43A	0.661883	0.00788503
898	ENSG00000130706	ADRM1	0.661548	0.000524568
899	ENSG00000175745	NR2F1	0.660799	0.0010484	-4.02991	0.000141984
900	ENSG00000141873	SLC39A3	0.660056	0.00041644
901	ENSG00000101825	MXRA5	0.659796	4.34e-05
902	ENSG00000072501	SMC1A	0.658654	0.00454412
903	ENSG00000135829	DHX9	0.658632	0.00997689
904	ENSG00000108561	C1QBP	0.657905	0.00174004
905	ENSG00000168411	RFWD3	0.657735	0.00307339
906	ENSG00000186732	MPPED1	0.657706	0.000663461
907	ENSG00000137331	IER3	0.656334	9.91e-05	-1.41916	0.00653889
908	ENSG00000005059	MCUB	0.655757	0.00890619	-0.651794	2.15e-05
909	ENSG00000131944	FAAP24	0.6551	0.00190964
910	ENSG00000204516	MICB	0.655025	0.000169305	-0.590086	5.84e-06
911	ENSG00000138495	COX17	0.654435	0.00104026
912	ENSG00000223784	LINP1	0.653456	0.00527478			-0.711045	0.00534323
913	ENSG00000172301	COPRS	0.653384	0.000278065
914	ENSG00000069849	ATP1B3	0.652923	0.00724985
915	ENSG00000100028	SNRPD3	0.651879	0.00139079
916	ENSG00000213190	MLLT11	0.651249	0.00071858
917	ENSG00000197903	HIST1H2BK	0.65088	0.000596907
918	ENSG00000169258	GPRIN1	0.650618	0.000737962	-0.753295	0.00575369
919	ENSG00000185340	GAS2L1	0.65031	0.000214273
920	ENSG00000011485	PPP5C	0.650289	3.82e-05
921	ENSG00000127586	CHTF18	0.649813	0.00274673
922	ENSG00000180694	TMEM64	0.648063	0.00426801
923	ENSG00000183421	RIPK4	0.647752	0.00279792
924	ENSG00000168453	HR	0.646172	0.00303854
925	ENSG00000160752	FDPS	0.646128	0.0018341	0.469605	0.00102467
926	ENSG00000168924	LETM1	0.646048	8.46e-05	-0.557934	0.00903548
927	ENSG00000159110	IFNAR2	0.644992	0.00385503
928	ENSG00000073578	SDHA	0.644892	0.00164865			-1.5441	6.14e-05
929	ENSG00000152147	GEMIN6	0.643359	0.000741614
930	ENSG00000108528	SLC25A11	0.642332	0.00252437
931	ENSG00000174684	B4GAT1	0.641768	0.00107702
932	ENSG00000092445	TYRO3	0.641574	4.35e-05
933	ENSG00000125817	CENPB	0.640089	4.08e-05	-4.86524	0.000755239
934	ENSG00000206075	SERPINB5	0.639172	0.00497932
935	ENSG00000092964	DPYSL2	0.637687	0.000822023
936	ENSG00000172731	LRRC20	0.637354	0.00175016			-1.22679	0.000972373
937	ENSG00000083457	ITGAE	0.636825	0.000380162	-2.88154	0.000306246
938	ENSG00000176641	RNF152	0.635369	0.0012658
939	ENSG00000119640	ACYP1	0.635251	0.000491021			-0.849576	0.0079576
940	ENSG00000125657	TNFSF9	0.633763	0.00207888	0.724953	0.00381271
941	ENSG00000110328	GALNT18	0.633449	0.000214495
942	ENSG00000184207	PGP	0.632676	0.000442623
943	ENSG00000104524	PYCR3	0.63234	0.00180468			-0.611113	0.0019221
944	ENSG00000134809	TIMM10	0.632217	0.00635827
945	ENSG00000255468	AP001107.9	0.631514	0.00378451	-2.09578	0.00409317
946	ENSG00000157216	SSBP3	0.630954	0.0033531
947	ENSG00000172757	CFL1	0.630936	0.000227388	-0.630748	0.0024012
948	ENSG00000119705	SLIRP	0.630912	0.00621481
949	ENSG00000151632	AKR1C2	0.630852	0.000147404	0.459061	0.00359652
950	ENSG00000183011	NAA38	0.62883	0.000971437
951	ENSG00000131187	F12	0.628421	0.00122005	-2.8707	0.000409938
952	ENSG00000167680	SEMA6B	0.628165	0.00107553	0.404903	3.52e-07
953	ENSG00000142168	SOD1	0.627869	0.00188282
954	ENSG00000184371	CSF1	0.627697	0.00104204	0.65983	0.000578479
955	ENSG00000004777	ARHGAP33	0.626482	0.00985811
956	ENSG00000185627	PSMD13	0.625941	0.000710833
957	ENSG00000164919	COX6C	0.625856	0.00757237
958	ENSG00000164096	C4orf3	0.625704	0.000228812
959	ENSG00000186684	CYP27C1	0.625455	0.000494817	-0.595796	0.000359017	-1.32605	1.78e-05
960	ENSG00000104998	IL27RA	0.625212	0.00370701			-0.75774	0.00914164
961	ENSG00000101190	TCFL5	0.625008	0.00014741
962	ENSG00000144802	NFKBIZ	0.624911	0.000508743
963	ENSG00000137404	NRM	0.623889	0.00478474	-0.98526	4.58e-05
964	ENSG00000105220	GPI	0.623176	0.00434668
965	ENSG00000112139	MDGA1	0.622902	0.000590189
966	ENSG00000149418	ST14	0.621723	0.00110124
967	ENSG00000175792	RUVBL1	0.62142	0.000589208	-1.43537	6.16e-05
968	ENSG00000169021	UQCRFS1	0.620988	0.00826527
969	ENSG00000051596	THOC3	0.620726	0.00260086
970	ENSG00000136943	CTSV	0.620171	0.00436587
971	ENSG00000142230	SAE1	0.618924	0.00152695
972	ENSG00000140365	COMMD4	0.618804	0.000229506
973	ENSG00000185201	IFITM2	0.616825	0.00230073
974	ENSG00000111667	USP5	0.616799	0.000277532
975	ENSG00000189091	SF3B3	0.61668	0.000275578
976	ENSG00000002822	MAD1L1	0.615802	0.000137792
977	ENSG00000214026	MRPL23	0.615587	0.00124179
978	ENSG00000164077	MON1A	0.614629	0.000973737			0.441421	0.00309264
979	ENSG00000147065	MSN	0.614473	0.00180158	0.538945	2e-05
980	ENSG00000253873	PCDHGA11	0.614275	0.00156134	1.54728	2.52e-05
981	ENSG00000123297	TSFM	0.613532	0.000731023
982	ENSG00000126453	BCL2L12	0.613014	0.00170183	-0.76808	0.000829913
983	ENSG00000132600	PRMT7	0.612252	9.42e-05	-2.28702	0.000470532
984	ENSG00000175334	BANF1	0.611987	0.000476229
985	ENSG00000182326	C1S	0.61169	0.00144235	-0.907838	0.00561586
986	ENSG00000198830	HMGN2	0.611678	0.00412995	0.733082	7.86e-05
987	ENSG00000169976	SF3B5	0.611347	0.00037505
988	ENSG00000179950	PUF60	0.611209	0.000390866
989	ENSG00000172336	POP7	0.61091	0.00389557
990	ENSG00000132963	POMP	0.61004	0.00404063
991	ENSG00000109390	NDUFC1	0.609954	0.00476112			0.602703	0.00322249
992	ENSG00000135723	FHOD1	0.609167	0.000205542
993	ENSG00000130520	LSM4	0.608487	0.00186254
994	ENSG00000008018	PSMB1	0.607741	0.00561942
995	ENSG00000166396	SERPINB7	0.607691	0.00068083
996	ENSG00000170089	AC106795.1	0.607576	0.0041819
997	ENSG00000138030	KHK	0.607013	0.00304589
998	ENSG00000130748	TMEM160	0.606686	0.00381492
999	ENSG00000147586	MRPS28	0.605428	0.00392418
1000	ENSG00000164466	SFXN1	0.604427	0.00277262
1001	ENSG00000130560	UBAC1	0.604158	0.00104696
1002	ENSG00000105618	PRPF31	0.604078	8.29e-05
1003	ENSG00000177542	SLC25A22	0.603909	0.000454284
1004	ENSG00000151929	BAG3	0.602981	0.000358804
1005	ENSG00000165916	PSMC3	0.602436	0.00322132
1006	ENSG00000095319	NUP188	0.602356	0.00125148
1007	ENSG00000169230	PRELID1	0.601872	0.0022558
1008	ENSG00000116016	EPAS1	0.601468	7.92e-05
1009	ENSG00000171960	PPIH	0.600668	0.00209632
1010	ENSG00000181649	PHLDA2	0.599742	0.0075921			-0.872265	1.73e-08
1011	ENSG00000149639	SOGA1	0.599559	0.000177466			0.387238	0.00545826
1012	ENSG00000255121	AP003392.4	0.599134	0.00114103	-2.8926	0.000643067
1013	ENSG00000156411	ATP5MPL	0.599099	0.000967424
1014	ENSG00000244005	NFS1	0.598825	0.000440648
1015	ENSG00000167815	PRDX2	0.598655	0.00179074
1016	ENSG00000183207	RUVBL2	0.597256	0.00133828
1017	ENSG00000183648	NDUFB1	0.596929	0.00131735
1018	ENSG00000279806	AC018629.1	0.596799	0.00359831	-1.77331	0.000237367
1019	ENSG00000178896	EXOSC4	0.596796	0.0024327
1020	ENSG00000247271	ZBED5-AS1	0.59582	0.000271763
1021	ENSG00000232445	AC006329.1	0.595754	0.0051766
1022	ENSG00000242485	MRPL20	0.59572	0.0013219
1023	ENSG00000100804	PSMB5	0.595076	0.000287063
1024	ENSG00000167523	SPATA33	0.59411	0.000402891
1025	ENSG00000119421	NDUFA8	0.592534	0.00127852			-2.16739	0.00253443
1026	ENSG00000260274	AC068338.2	0.592462	0.00427041
1027	ENSG00000099795	NDUFB7	0.592132	0.000967161
1028	ENSG00000143549	TPM3	0.592106	0.00310594
1029	ENSG00000223478	AL441992.1	0.591778	0.00384873
1030	ENSG00000149218	ENDOD1	0.591504	0.000899399
1031	ENSG00000180992	MRPL14	0.591345	0.00192968	-0.759506	0.0016836
1032	ENSG00000169972	PUSL1	0.589475	0.00384347
1033	ENSG00000101346	POFUT1	0.589384	7.97e-05
1034	ENSG00000114315	HES1	0.588735	0.000546007			-1.46939	2.18e-05
1035	ENSG00000126602	TRAP1	0.588345	0.00317624
1036	ENSG00000170734	POLH	0.587904	0.00166725
1037	ENSG00000179409	GEMIN4	0.586785	0.000367046			0.735923	0.00911795
1038	ENSG00000157778	PSMG3	0.585595	0.000757978
1039	ENSG00000114302	PRKAR2A	0.585287	0.000542561
1040	ENSG00000127838	PNKD	0.585012	0.00106286
1041	ENSG00000070010	UFD1	0.584548	0.00208217
1042	ENSG00000156374	PCGF6	0.583909	0.00869015
1043	ENSG00000105676	ARMC6	0.58375	0.00210522			0.973963	0.00434984
1044	ENSG00000224877	NDUFAF8	0.583665	0.00723944
1045	ENSG00000182004	SNRPE	0.583067	0.0054885
1046	ENSG00000145494	NDUFS6	0.582991	0.00470324
1047	ENSG00000005022	SLC25A5	0.581967	0.00547855
1048	ENSG00000105953	OGDH	0.581889	0.00115485
1049	ENSG00000154723	ATP5PF	0.581406	0.00796292
1050	ENSG00000132341	RAN	0.581155	0.0058981
1051	ENSG00000160014	CALM3	0.581096	0.000248652	-1.04008	4.29e-05
1052	ENSG00000277972	CISD3	0.580792	0.00103433
1053	ENSG00000048162	NOP16	0.580035	0.00265661
1054	ENSG00000128626	MRPS12	0.579375	0.00178681
1055	ENSG00000130332	LSM7	0.579009	0.000396624
1056	ENSG00000049283	EPN3	0.57896	0.00127043
1057	ENSG00000107731	UNC5B	0.578667	0.00609881
1058	ENSG00000170515	PA2G4	0.577873	0.00301603
1059	ENSG00000100591	AHSA1	0.577006	0.000827651			0.523689	0.000700605
1060	ENSG00000105364	MRPL4	0.576382	0.00237828
1061	ENSG00000162302	RPS6KA4	0.575374	0.000275629			-0.999492	0.000577371
1062	ENSG00000127922	SEM1	0.574563	0.00260174
1063	ENSG00000111639	MRPL51	0.574204	0.00274934
1064	ENSG00000163468	CCT3	0.573974	0.00105725
1065	ENSG00000158710	TAGLN2	0.573013	0.000181843
1066	ENSG00000186480	INSIG1	0.57299	0.00495622
1067	ENSG00000108590	MED31	0.572773	0.00314109
1068	ENSG00000075240	GRAMD4	0.572715	0.00053074
1069	ENSG00000240184	PCDHGC3	0.571436	0.000491777	0.895244	0.000501443
1070	ENSG00000183751	TBL3	0.57024	0.000721489
1071	ENSG00000105538	RASIP1	0.570234	0.00168947			-1.38326	0.00600077
1072	ENSG00000173221	GLRX	0.569552	0.00544617	-1.40871	0.00331481
1073	ENSG00000163399	ATP1A1	0.569104	0.00100956			0.538364	0.00145455
1074	ENSG00000156521	TYSND1	0.56842	0.000146508
1075	ENSG00000235173	HGH1	0.567403	0.0018951	0.877083	0.00793257
1076	ENSG00000139579	NABP2	0.56624	0.00240246
1077	ENSG00000189337	KAZN	0.565891	0.00241684
1078	ENSG00000253669	GASAL1	0.565169	0.0065683			0.498041	0.000325423
1079	ENSG00000101811	CSTF2	0.564151	0.00684113	0.524976	0.000593911
1080	ENSG00000156515	HK1	0.564042	0.00302806
1081	ENSG00000110074	FOXRED1	0.563692	0.00784808	1.03643	0.00930335
1082	ENSG00000232112	TMA7	0.563365	0.00257749
1083	ENSG00000175793	SFN	0.56333	0.00168329
1084	ENSG00000273314	AC005229.4	0.563259	0.00472017
1085	ENSG00000100632	ERH	0.56313	0.00517766
1086	ENSG00000125912	NCLN	0.562966	0.000431637	-0.636692	5.82e-05
1087	ENSG00000182512	GLRX5	0.562959	0.00124257
1088	ENSG00000006555	TTC22	0.562889	0.000613331
1089	ENSG00000230989	HSBP1	0.562184	0.00173875
1090	ENSG00000141522	ARHGDIA	0.560594	0.000671638
1091	ENSG00000164402	SEPT8	0.5597	0.00025648
1092	ENSG00000090266	NDUFB2	0.559222	0.00113719
1093	ENSG00000130312	MRPL34	0.558895	0.000927534
1094	ENSG00000149547	EI24	0.558804	0.00486545	-0.857121	8.82e-07
1095	ENSG00000161036	LRWD1	0.557664	0.000530969
1096	ENSG00000070495	JMJD6	0.556235	0.00213028
1097	ENSG00000188827	SLX4	0.555718	0.000538063			0.523815	0.00791539
1098	ENSG00000188707	ZBED6CL	0.555691	0.00237671
1099	ENSG00000126953	TIMM8A	0.55537	0.00984383
1100	ENSG00000114491	UMPS	0.555035	0.00359691
1101	ENSG00000141552	ANAPC11	0.554836	0.00147897
1102	ENSG00000074590	NUAK1	0.554817	0.000588034			1.7585	0.00323485
1103	ENSG00000140848	CPNE2	0.554592	0.000353244	-3.17282	0.00489106
1104	ENSG00000037241	RPL26L1	0.554452	0.00588331			-0.510176	8.82e-05
1105	ENSG00000163923	RPL39L	0.554311	0.00766249
1106	ENSG00000173950	XXYLT1	0.553991	0.00154676
1107	ENSG00000186767	SPIN4	0.553134	0.00884045
1108	ENSG00000132382	MYBBP1A	0.552568	0.00120685
1109	ENSG00000167283	ATP5MG	0.552181	0.00615596
1110	ENSG00000100401	RANGAP1	0.552163	0.000804353
1111	ENSG00000172586	CHCHD1	0.551333	0.00101755
1112	ENSG00000123131	PRDX4	0.550981	0.00117026
1113	ENSG00000113732	ATP6V0E1	0.550528	0.000279567
1114	ENSG00000125166	GOT2	0.549735	0.00704135
1115	ENSG00000168439	STIP1	0.549604	0.00295665
1116	ENSG00000168273	SMIM4	0.549269	0.0096967
1117	ENSG00000075618	FSCN1	0.549029	0.00125524	-3.46396	0.000391045
1118	ENSG00000164818	DNAAF5	0.547972	0.000390681
1119	ENSG00000136450	SRSF1	0.547759	0.00794394
1120	ENSG00000108826	MRPL27	0.547438	0.00478603
1121	ENSG00000033050	ABCF2	0.547416	0.00174461	-0.960826	2.63e-05
1122	ENSG00000213619	NDUFS3	0.547084	0.00767255
1123	ENSG00000064199	SPA17	0.546956	0.00332564
1124	ENSG00000266208	AC080112.1	0.546781	0.0062778			3.16991	0.00608855
1125	ENSG00000173786	CNP	0.546647	0.000354381
1126	ENSG00000100364	KIAA0930	0.546566	0.000559615
1127	ENSG00000111424	VDR	0.546435	0.000540048
1128	ENSG00000147955	SIGMAR1	0.546218	0.00194181
1129	ENSG00000175634	RPS6KB2	0.545899	0.00120133
1130	ENSG00000204564	C6orf136	0.545489	0.0068354
1131	ENSG00000182117	NOP10	0.545431	0.00140464
1132	ENSG00000101182	PSMA7	0.544968	0.00660438	0.423115	1.46e-05	0.595654	0.00496246
1133	ENSG00000142507	PSMB6	0.544924	0.00568029
1134	ENSG00000204392	LSM2	0.544104	0.00279219
1135	ENSG00000165609	NUDT5	0.543661	0.00779722
1136	ENSG00000160789	LMNA	0.543124	0.00339961			-1.00671	0.000503105
1137	ENSG00000110427	KIAA1549L	0.542915	0.00707518
1138	ENSG00000106992	AK1	0.542741	0.00669429
1139	ENSG00000196363	WDR5	0.542496	0.00050461
1140	ENSG00000170892	TSEN34	0.542334	0.000849691
1141	ENSG00000133216	EPHB2	0.541751	0.00154551	-1.64702	0.000680839
1142	ENSG00000102393	GLA	0.541631	0.00381212	-1.86118	0.000101354
1143	ENSG00000160208	RRP1B	0.5412	0.00333072
1144	ENSG00000161996	WDR90	0.541104	0.000470279			0.437111	0.00572603
1145	ENSG00000173218	VANGL1	0.540842	0.00467931
1146	ENSG00000204569	PPP1R10	0.540593	0.000747177			-0.53196	0.00497333
1147	ENSG00000100216	TOMM22	0.539979	0.00169147
1148	ENSG00000089220	PEBP1	0.537408	0.00117479
1149	ENSG00000172428	COPS9	0.535891	0.00159896
1150	ENSG00000155287	SLC25A28	0.535624	0.00465858
1151	ENSG00000157870	PRXL2B	0.534979	0.000802891
1152	ENSG00000116667	C1orf21	0.533367	0.00373399
1153	ENSG00000090273	NUDC	0.532848	0.00335523			-1.01978	0.000894402
1154	ENSG00000277969	AC006449.6	0.532844	0.00390791	-1.39466	0.00792673
1155	ENSG00000160072	ATAD3B	0.532699	0.00181558
1156	ENSG00000146701	MDH2	0.531676	0.00487164
1157	ENSG00000177971	IMP3	0.531318	0.000873392
1158	ENSG00000169813	HNRNPF	0.531256	0.00254952
1159	ENSG00000204394	VARS	0.530826	0.00264652
1160	ENSG00000139318	DUSP6	0.530479	0.00392861
1161	ENSG00000072062	PRKACA	0.530155	0.00111526
1162	ENSG00000116478	HDAC1	0.52959	0.000849829			0.459925	0.000446377
1163	ENSG00000196976	LAGE3	0.529156	0.00912279
1164	ENSG00000022556	NLRP2	0.52887	0.000389304			0.520715	0.00627529
1165	ENSG00000165271	NOL6	0.528169	0.0010631
1166	ENSG00000072958	AP1M1	0.527564	0.00044804
1167	ENSG00000179859	RNF227	0.52753	0.00937393	-0.972782	4.01e-05
1168	ENSG00000146386	ABRACL	0.527395	0.000856877			0.383424	0.00124567
1169	ENSG00000125743	SNRPD2	0.527393	0.00157736
1170	ENSG00000006744	ELAC2	0.527201	0.0016022
1171	ENSG00000113648	H2AFY	0.52706	0.00265109
1172	ENSG00000105171	POP4	0.526875	0.00205622
1173	ENSG00000226950	DANCR	0.526091	0.00357507
1174	ENSG00000161203	AP2M1	0.525755	0.00507798
1175	ENSG00000167775	CD320	0.524643	0.00396076
1176	ENSG00000087087	SRRT	0.524614	0.00214676
1177	ENSG00000174903	RAB1B	0.523988	0.00289256
1178	ENSG00000131165	CHMP1A	0.523842	0.0006054
1179	ENSG00000107130	NCS1	0.523737	0.00953361
1180	ENSG00000160285	LSS	0.523664	0.00461304	-3.5059	0.0044147
1181	ENSG00000103260	METRN	0.523579	0.00479997
1182	ENSG00000170525	PFKFB3	0.523375	0.000583691
1183	ENSG00000090447	TFAP4	0.522704	0.00993115
1184	ENSG00000169683	LRRC45	0.522288	0.00113913
1185	ENSG00000185813	PCYT2	0.522047	0.00433934			0.536877	0.00397987
1186	ENSG00000171421	MRPL36	0.521837	0.00717226
1187	ENSG00000102317	RBM3	0.52176	0.00188388	0.891886	0.00541104
1188	ENSG00000116288	PARK7	0.521243	0.00920605
1189	ENSG00000175764	TTLL11	0.521187	0.00423865
1190	ENSG00000142686	C1orf216	0.52102	0.00264012
1191	ENSG00000117676	RPS6KA1	0.52097	0.00100685			-1.12348	0.006991
1192	ENSG00000254986	DPP3	0.52095	0.00150249
1193	ENSG00000274523	RCC1L	0.520869	0.00366665
1194	ENSG00000165688	PMPCA	0.520691	0.00044994	-0.950966	0.00700468
1195	ENSG00000105447	GRWD1	0.520628	0.00156721	-2.43883	6.38e-06
1196	ENSG00000043143	JADE2	0.520454	0.000685077
1197	ENSG00000179085	DPM3	0.519989	0.0038215
1198	ENSG00000189171	S100A13	0.519684	0.00138538
1199	ENSG00000053372	MRTO4	0.519645	0.00257967
1200	ENSG00000085662	AKR1B1	0.519473	0.00436493	-1.2084	0.00585721
1201	ENSG00000027001	MIPEP	0.519291	0.00487284
1202	ENSG00000013275	PSMC4	0.518785	0.0083002
1203	ENSG00000137100	DCTN3	0.518736	0.00632658
1204	ENSG00000136699	SMPD4	0.517348	0.000587102			0.441256	0.00398815
1205	ENSG00000158470	B4GALT5	0.516398	0.00256568	-4.85349	0.00561731
1206	ENSG00000162430	SELENON	0.516313	0.000542691			-0.618998	0.000482677
1207	ENSG00000160392	C19orf47	0.515728	0.00773889	-0.648865	0.00212539
1208	ENSG00000103415	HMOX2	0.515187	0.00187235
1209	ENSG00000099817	POLR2E	0.514753	0.00152036
1210	ENSG00000065057	NTHL1	0.51382	0.00387383
1211	ENSG00000185651	UBE2L3	0.513698	0.000970939
1212	ENSG00000162139	NEU3	0.513528	0.00452224
1213	ENSG00000065154	OAT	0.513178	0.00395294	0.421556	0.00522469
1214	ENSG00000172818	OVOL1	0.512719	0.00451721
1215	ENSG00000011376	LARS2	0.512661	0.00198701
1216	ENSG00000173436	MINOS1	0.512401	0.00503296
1217	ENSG00000181991	MRPS11	0.512129	0.00153586
1218	ENSG00000160193	WDR4	0.511751	0.00757115
1219	ENSG00000101365	IDH3B	0.511478	0.00709191
1220	ENSG00000112559	MDFI	0.510779	0.0019448	-2.91623	0.00156175
1221	ENSG00000197956	S100A6	0.510675	0.0054601
1222	ENSG00000160932	LY6E	0.509813	0.00542371			0.505532	0.00646125
1223	ENSG00000086475	SEPHS1	0.509691	0.00264254
1224	ENSG00000111640	GAPDH	0.509606	0.00808004
1225	ENSG00000131467	PSME3	0.508496	0.00159547
1226	ENSG00000167264	DUS2	0.5083	0.00212663	-2.39698	0.00300534
1227	ENSG00000278259	MYO19	0.507685	0.00249562
1228	ENSG00000178921	PFAS	0.507506	0.00152402	0.656692	0.0012556
1229	ENSG00000119333	WDR34	0.50747	0.00435621
1230	ENSG00000156973	PDE6D	0.506128	0.00292029
1231	ENSG00000205250	E2F4	0.505313	0.00165261
1232	ENSG00000107262	BAG1	0.505065	0.00834796
1233	ENSG00000042088	TDP1	0.503896	0.00675601
1234	ENSG00000132153	DHX30	0.503625	0.0010463
1235	ENSG00000115241	PPM1G	0.503304	0.00604346			0.397917	0.00545971
1236	ENSG00000183579	ZNRF3	0.503043	0.00939266
1237	ENSG00000112110	MRPL18	0.502209	0.00600012
1238	ENSG00000205544	TMEM256	0.502054	0.00654873
1239	ENSG00000100350	FOXRED2	0.501674	0.00219027
1240	ENSG00000178234	GALNT11	0.501261	0.00278332
1241	ENSG00000068654	POLR1A	0.500975	0.00132288
1242	ENSG00000110107	PRPF19	0.500916	0.00305366	-3.23387	8.82e-05
1243	ENSG00000116649	SRM	0.500774	0.00868451
1244	ENSG00000100304	TTLL12	0.500572	0.00118293
1245	ENSG00000176014	TUBB6	0.50016	0.00230283
1246	ENSG00000149792	MRPL49	0.499477	0.00417156
1247	ENSG00000004478	FKBP4	0.499099	0.0025692
1248	ENSG00000157184	CPT2	0.498423	0.00217745
1249	ENSG00000070761	CFAP20	0.498404	0.0045943	-3.03666	0.000159136
1250	ENSG00000013573	DDX11	0.498273	0.00183286
1251	ENSG00000182809	CRIP2	0.497854	0.00976462			-1.51031	0.000398498
1252	ENSG00000141560	FN3KRP	0.497795	0.00182546
1253	ENSG00000144580	CNOT9	0.497386	0.00804729
1254	ENSG00000115350	POLE4	0.497231	0.00452815
1255	ENSG00000168077	SCARA3	0.496238	0.00144028	-0.584358	0.00555216
1256	ENSG00000183087	GAS6	0.496156	0.00148746
1257	ENSG00000235162	C12orf75	0.496117	0.00759553
1258	ENSG00000025772	TOMM34	0.495806	0.00998264
1259	ENSG00000157379	DHRS1	0.494371	0.00392115
1260	ENSG00000108883	EFTUD2	0.493407	0.00184447
1261	ENSG00000179029	TMEM107	0.493191	0.00177134
1262	ENSG00000010318	PHF7	0.493172	0.00988697
1263	ENSG00000233621	LINC01137	0.492079	0.00912699
1264	ENSG00000089737	DDX24	0.491919	0.00790496			0.770682	0.000110823
1265	ENSG00000269416	LINC01224	0.491885	0.00930982
1266	ENSG00000104812	GYS1	0.490977	0.00239504			0.832619	0.00939114
1267	ENSG00000084070	SMAP2	0.49059	0.00737858
1268	ENSG00000160877	NACC1	0.490084	0.00110999
1269	ENSG00000135624	CCT7	0.489649	0.00716637
1270	ENSG00000075624	ACTB	0.489282	0.00348016
1271	ENSG00000166444	ST5	0.489183	0.00924903
1272	ENSG00000142208	AKT1	0.489078	0.00138028
1273	ENSG00000102181	CD99L2	0.489075	0.00116524
1274	ENSG00000106153	CHCHD2	0.488791	0.00944064
1275	ENSG00000116455	WDR77	0.488104	0.0041251
1276	ENSG00000256235	SMIM3	0.487868	0.0054176
1277	ENSG00000204220	PFDN6	0.48673	0.00330689
1278	ENSG00000099377	HSD3B7	0.486505	0.00867
1279	ENSG00000162129	CLPB	0.486382	0.00221447			0.517296	0.00476213
1280	ENSG00000108518	PFN1	0.486132	0.00415946			0.629906	0.00120422
1281	ENSG00000178585	CTNNBIP1	0.485884	0.00217146	0.47892	0.000850624
1282	ENSG00000150779	TIMM8B	0.485689	0.00625945
1283	ENSG00000155393	HEATR3	0.48524	0.0052109
1284	ENSG00000100726	TELO2	0.484325	0.00429517
1285	ENSG00000106009	BRAT1	0.483752	0.0012968	-3.01354	1.83e-05
1286	ENSG00000071655	MBD3	0.48374	0.0071118
1287	ENSG00000010278	CD9	0.483579	0.00962482			1.04643	0.000795533
1288	ENSG00000124496	TRERF1	0.483478	0.00147996
1289	ENSG00000100084	HIRA	0.481789	0.00959036
1290	ENSG00000136280	CCM2	0.48157	0.00202291
1291	ENSG00000176087	SLC35A4	0.48133	0.00215058
1292	ENSG00000103005	USB1	0.480889	0.00191158
1293	ENSG00000164086	DUSP7	0.480485	0.00704339
1294	ENSG00000136875	PRPF4	0.479611	0.00587572
1295	ENSG00000175756	AURKAIP1	0.478538	0.00717775
1296	ENSG00000166797	CIAO2A	0.477935	0.00750116
1297	ENSG00000148218	ALAD	0.477679	0.00350959	-2.23112	0.00382186
1298	ENSG00000110104	CCDC86	0.477048	0.00695878	-0.790853	0.000303109
1299	ENSG00000138867	GUCD1	0.47573	0.00141938
1300	ENSG00000167880	EVPL	0.474878	0.00724924
1301	ENSG00000110200	ANAPC15	0.474788	0.00560269
1302	ENSG00000275464	FP565260.1	0.474673	0.00552661
1303	ENSG00000148335	NTMT1	0.474019	0.00815607
1304	ENSG00000141905	NFIC	0.473443	0.00163814	0.380339	0.00248686
1305	ENSG00000159166	LAD1	0.473398	0.00536958	-5.3547	0.00121486	4.38503	0.00727632
1306	ENSG00000166347	CYB5A	0.471999	0.00399002	-3.64409	0.000525111
1307	ENSG00000012232	EXTL3	0.471794	0.00488008
1308	ENSG00000059573	ALDH18A1	0.471686	0.0050693
1309	ENSG00000106077	ABHD11	0.471537	0.00708127
1310	ENSG00000204536	CCHCR1	0.47095	0.00270078	-0.517927	0.00832564
1311	ENSG00000170043	TRAPPC1	0.470555	0.00227817
1312	ENSG00000101152	DNAJC5	0.470165	0.00194407			-0.937648	0.000752883
1313	ENSG00000100124	ANKRD54	0.469795	0.00825796			1.23141	0.00794466
1314	ENSG00000034152	MAP2K3	0.469749	0.00403943
1315	ENSG00000140263	SORD	0.468963	0.00510969
1316	ENSG00000138107	ACTR1A	0.468921	0.00277657			0.40628	0.00187142
1317	ENSG00000131504	DIAPH1	0.468223	0.00702868
1318	ENSG00000101400	SNTA1	0.468008	0.00621804
1319	ENSG00000110090	CPT1A	0.467297	0.00230198			0.403233	0.00622412
1320	ENSG00000204267	TAP2	0.46566	0.00596143
1321	ENSG00000184363	PKP3	0.465184	0.00535238
1322	ENSG00000143321	HDGF	0.464831	0.00746541
1323	ENSG00000170445	HARS	0.464511	0.00626955
1324	ENSG00000130749	ZC3H4	0.463913	0.00187821
1325	ENSG00000188976	NOC2L	0.463779	0.00373102
1326	ENSG00000124541	RRP36	0.463066	0.00639379
1327	ENSG00000157881	PANK4	0.462491	0.00393801
1328	ENSG00000171953	ATPAF2	0.462473	0.00734732			-1.23515	0.000515527
1329	ENSG00000130713	EXOSC2	0.462077	0.00477105	-2.40717	0.00149159
1330	ENSG00000183337	BCOR	0.461328	0.00224876			-0.953168	0.000104722
1331	ENSG00000174744	BRMS1	0.461179	0.00332087
1332	ENSG00000048471	SNX29	0.461015	0.00325735
1333	ENSG00000007923	DNAJC11	0.460227	0.00351075
1334	ENSG00000123444	KBTBD4	0.460073	0.00318574
1335	ENSG00000136270	TBRG4	0.459789	0.00379223
1336	ENSG00000136002	ARHGEF4	0.458153	0.00607722
1337	ENSG00000127616	SMARCA4	0.457753	0.00239746
1338	ENSG00000116688	MFN2	0.456966	0.00781475
1339	ENSG00000158941	CCAR2	0.456808	0.00265275
1340	ENSG00000163382	NAXE	0.456332	0.006863
1341	ENSG00000100242	SUN2	0.456271	0.00495207
1342	ENSG00000124562	SNRPC	0.455857	0.00829055
1343	ENSG00000005194	CIAPIN1	0.455516	0.00375178
1344	ENSG00000143198	MGST3	0.455379	0.00469849			0.42895	0.00667944
1345	ENSG00000105426	PTPRS	0.453935	0.00675835			-0.728811	0.00188799
1346	ENSG00000189159	JPT1	0.453804	0.00740507	-0.579538	0.00163513
1347	ENSG00000182154	MRPL41	0.453402	0.00558197
1348	ENSG00000100243	CYB5R3	0.453139	0.00456717	0.914928	0.00538036
1349	ENSG00000132164	SLC6A11	0.452527	0.0041176
1350	ENSG00000108774	RAB5C	0.451863	0.00654945
1351	ENSG00000132763	MMACHC	0.451475	0.00620943
1352	ENSG00000166689	PLEKHA7	0.450922	0.00313778
1353	ENSG00000182871	COL18A1	0.4508	0.00358128
1354	ENSG00000099341	PSMD8	0.44897	0.00945292
1355	ENSG00000167202	TBC1D2B	0.448748	0.00434128
1356	ENSG00000198931	APRT	0.4482	0.00532257
1357	ENSG00000118242	MREG	0.448055	0.00861023
1358	ENSG00000152082	MZT2B	0.448021	0.00775698			-1.24967	0.000786446
1359	ENSG00000100034	PPM1F	0.44787	0.0081321
1360	ENSG00000114648	KLHL18	0.447833	0.00661084			-2.48583	0.000907654
1361	ENSG00000131069	ACSS2	0.447554	0.00657332
1362	ENSG00000151348	EXT2	0.447172	0.0031188
1363	ENSG00000135930	EIF4E2	0.446809	0.00376849
1364	ENSG00000106459	NRF1	0.446627	0.00426376
1365	ENSG00000118640	VAMP8	0.445512	0.00989703
1366	ENSG00000074071	MRPS34	0.445432	0.00958573
1367	ENSG00000182446	NPLOC4	0.444373	0.00197212
1368	ENSG00000129351	ILF3	0.443885	0.00341027	0.751188	3.37e-06
1369	ENSG00000100300	TSPO	0.443788	0.00717191
1370	ENSG00000134287	ARF3	0.443058	0.00458848
1371	ENSG00000169032	MAP2K1	0.442038	0.00677231			-0.797781	0.00489078
1372	ENSG00000172534	HCFC1	0.441605	0.00337602	0.414209	0.00553977
1373	ENSG00000131475	VPS25	0.441063	0.00602914
1374	ENSG00000181610	MRPS23	0.439308	0.00854095
1375	ENSG00000177885	GRB2	0.438959	0.0051505			0.430026	0.00969157
1376	ENSG00000069998	HDHD5	0.438906	0.00789933
1377	ENSG00000106263	EIF3B	0.438809	0.00530482			-0.630329	0.00140737
1378	ENSG00000173402	DAG1	0.438802	0.00391292	-0.68713	2.28e-05
1379	ENSG00000099821	POLRMT	0.438373	0.00963989
1380	ENSG00000088256	GNA11	0.437247	0.00470607
1381	ENSG00000167112	TRUB2	0.437241	0.00454843
1382	ENSG00000116670	MAD2L2	0.435746	0.00883055
1383	ENSG00000167632	TRAPPC9	0.435004	0.00736564
1384	ENSG00000127884	ECHS1	0.433782	0.00842391
1385	ENSG00000125637	PSD4	0.432885	0.00327908	0.472021	5.39e-08	-0.687997	0.00121501
1386	ENSG00000063244	U2AF2	0.431729	0.00453995
1387	ENSG00000184900	SUMO3	0.431445	0.00495102
1388	ENSG00000123064	DDX54	0.430305	0.00759728
1389	ENSG00000105568	PPP2R1A	0.428144	0.00845161
1390	ENSG00000125901	MRPS26	0.427434	0.00905556
1391	ENSG00000106683	LIMK1	0.426782	0.00647973	-0.515913	0.0073161
1392	ENSG00000130511	SSBP4	0.426585	0.0070063
1393	ENSG00000037757	MRI1	0.425441	0.00484889
1394	ENSG00000169919	GUSB	0.424596	0.00861841			-0.564854	0.00610854
1395	ENSG00000131323	TRAF3	0.424561	0.0078164
1396	ENSG00000004142	POLDIP2	0.423793	0.00679908
1397	ENSG00000141759	TXNL4A	0.422904	0.00942536
1398	ENSG00000177370	TIMM22	0.42284	0.00887378
1399	ENSG00000060656	PTPRU	0.42262	0.00570583			4.64969	0.00609557
1400	ENSG00000149499	EML3	0.422322	0.00719878			-1.6276	0.000223415
1401	ENSG00000102178	UBL4A	0.422154	0.00825971
1402	ENSG00000065518	NDUFB4	0.422122	0.00656249
1403	ENSG00000114867	EIF4G1	0.421703	0.00885745
1404	ENSG00000013523	ANGEL1	0.421143	0.00622231
1405	ENSG00000177595	PIDD1	0.420976	0.00726995			0.520868	0.00345066
1406	ENSG00000156471	PTDSS1	0.420964	0.00701554
1407	ENSG00000084090	STARD7	0.420335	0.00862008
1408	ENSG00000134905	CARS2	0.417238	0.00916349
1409	ENSG00000111328	CDK2AP1	0.417046	0.00913528
1410	ENSG00000005007	UPF1	0.416378	0.00465359
1411	ENSG00000143368	SF3B4	0.415826	0.00696737
1412	ENSG00000214049	UCA1	0.415531	0.00929243	0.43037	0.00851669
1413	ENSG00000004059	ARF5	0.411876	0.00860401
1414	ENSG00000130772	MED18	0.411569	0.00964909			0.455869	0.00652618
1415	ENSG00000108592	FTSJ3	0.411232	0.008986
1416	ENSG00000188191	PRKAR1B	0.411198	0.00978661
1417	ENSG00000077238	IL4R	0.410405	0.00783235
1418	ENSG00000084774	CAD	0.4094	0.00948444	-2.65568	0.00584453
1419	ENSG00000088247	KHSRP	0.407421	0.00670732
1420	ENSG00000008838	MED24	0.405224	0.00585186
1421	ENSG00000117419	ERI3	0.404944	0.00952419
1422	ENSG00000175283	DOLK	0.404671	0.00929712	-3.95128	2.42e-07	-1.45204	0.00156509
1423	ENSG00000244300	GATA2-AS1	0.404371	0.00876887
1424	ENSG00000243156	MICAL3	0.402765	0.00817897
1425	ENSG00000131473	ACLY	0.401157	0.00663633	-2.28439	0.00402231
1426	ENSG00000143319	ISG20L2	0.39915	0.0090585	0.767669	0.00289557
1427	ENSG00000122863	CHST3	0.395887	0.00701199
1428	ENSG00000038358	EDC4	0.394104	0.00928193	0.651971	0.00297778
1429	ENSG00000154978	VOPP1	0.384148	0.00935468
1430	ENSG00000114742	WDR48	-0.510548	0.00173016
1431	ENSG00000144642	RBMS3	-0.510757	0.00954442	-3.4638	0.000766452
1432	ENSG00000228409	CCT6P1	-0.510879	0.00850595
1433	ENSG00000175582	RAB6A	-0.510982	0.000635992
1434	ENSG00000112851	ERBIN	-0.51123	0.00772192
1435	ENSG00000155330	C16orf87	-0.511978	0.00346374
1436	ENSG00000166348	USP54	-0.512096	0.00334776
1437	ENSG00000163818	LZTFL1	-0.512598	0.00497284
1438	ENSG00000144895	EIF2A	-0.512744	0.00612301			-0.536598	0.00188344
1439	ENSG00000127993	RBM48	-0.513204	0.00154633
1440	ENSG00000131845	ZNF304	-0.513943	0.00751644
1441	ENSG00000250317	SMIM20	-0.51503	0.00417469
1442	ENSG00000279059	AC007485.2	-0.515523	0.00749267	-0.650434	0.0082534	-0.910923	0.00878901
1443	ENSG00000140367	UBE2Q2	-0.515679	0.00330353
1444	ENSG00000049449	RCN1	-0.515825	0.000580033
1445	ENSG00000104765	BNIP3L	-0.516264	0.0027847
1446	ENSG00000132823	OSER1	-0.516441	0.000551822
1447	ENSG00000164073	MFSD8	-0.51663	0.0023053
1448	ENSG00000196151	WDSUB1	-0.516774	0.00218761
1449	ENSG00000135090	TAOK3	-0.521043	0.00737277
1450	ENSG00000167615	LENG8	-0.521219	0.00541417	-3.09853	0.000138161
1451	ENSG00000108306	FBXL20	-0.52127	0.00494642			0.495882	0.00646791
1452	ENSG00000119820	YIPF4	-0.521505	0.000553002
1453	ENSG00000121274	TENT4B	-0.521522	0.00247246
1454	ENSG00000234062	AL390879.1	-0.5217	0.00433562
1455	ENSG00000179820	MYADM	-0.521873	0.00877106
1456	ENSG00000196295	GARS-DT	-0.522064	0.00766348
1457	ENSG00000042317	SPATA7	-0.522562	0.00320323
1458	ENSG00000167996	FTH1	-0.522869	0.00623683
1459	ENSG00000155906	RMND1	-0.522888	0.00203751
1460	ENSG00000197302	ZNF720	-0.523453	0.00182612
1461	ENSG00000104361	NIPAL2	-0.523625	0.00671907
1462	ENSG00000140199	SLC12A6	-0.525001	0.00573209
1463	ENSG00000167380	ZNF226	-0.525588	0.00112169
1464	ENSG00000062725	APPBP2	-0.526438	0.00677088
1465	ENSG00000168246	UBTD2	-0.527046	0.000489018
1466	ENSG00000106799	TGFBR1	-0.527309	0.00638624
1467	ENSG00000119242	CCDC92	-0.527818	0.0057248
1468	ENSG00000269929	AL158152.1	-0.528031	0.00880166	-4.52723	2.74e-05
1469	ENSG00000106524	ANKMY2	-0.528215	0.00767654
1470	ENSG00000168216	LMBRD1	-0.528294	0.000805381			-0.523187	0.000753765
1471	ENSG00000169131	ZNF354A	-0.528492	0.00638533
1472	ENSG00000108375	RNF43	-0.528496	0.00972422
1473	ENSG00000186376	ZNF75D	-0.528676	0.00433829
1474	ENSG00000187742	SECISBP2	-0.528691	0.00159107
1475	ENSG00000128487	SPECC1	-0.530286	0.000839937
1476	ENSG00000057294	PKP2	-0.531519	0.00304995
1477	ENSG00000136451	VEZF1	-0.531538	0.00201691
1478	ENSG00000046651	OFD1	-0.531886	0.00500076	-2.18452	0.00662464	1.793	0.00900573
1479	ENSG00000173391	OLR1	-0.532079	0.00414405
1480	ENSG00000163527	STT3B	-0.532728	0.00306773
1481	ENSG00000114850	SSR3	-0.533186	0.00813676
1482	ENSG00000123240	OPTN	-0.534194	0.000576656			0.477339	0.00756384
1483	ENSG00000128699	ORMDL1	-0.534494	0.000617622
1484	ENSG00000109756	RAPGEF2	-0.534534	0.00260176
1485	ENSG00000196436	NPIPB15	-0.534727	0.00432303			0.444454	0.0015098
1486	ENSG00000166192	SENP8	-0.536265	0.00868301
1487	ENSG00000165322	ARHGAP12	-0.536641	0.00605172			-0.952406	0.000459526
1488	ENSG00000121931	LRIF1	-0.536911	0.000705676
1489	ENSG00000206538	VGLL3	-0.537149	0.00926553
1490	ENSG00000139517	LNX2	-0.537612	0.00399493	-1.1884	0.00218979
1491	ENSG00000140265	ZSCAN29	-0.539119	0.00274349
1492	ENSG00000163512	AZI2	-0.540215	0.00485237
1493	ENSG00000156675	RAB11FIP1	-0.541	0.00035085
1494	ENSG00000219507	FTH1P8	-0.541417	0.0078357
1495	ENSG00000168300	PCMTD1	-0.541749	0.00230003
1496	ENSG00000118496	FBXO30	-0.541805	0.00921493
1497	ENSG00000165288	BRWD3	-0.541956	0.00542499
1498	ENSG00000242247	ARFGAP3	-0.542061	0.00952451
1499	ENSG00000123983	ACSL3	-0.543326	0.00289705	-2.40032	0.000184203	1.00422	0.00171344
1500	ENSG00000109339	MAPK10	-0.543726	0.00631086
1501	ENSG00000226752	CUTALP	-0.543824	0.00112973	-0.567516	0.00141209
1502	ENSG00000123636	BAZ2B	-0.544592	0.00540189
1503	ENSG00000147044	CASK	-0.545404	0.000685424
1504	ENSG00000196470	SIAH1	-0.545451	0.00107874
1505	ENSG00000170949	ZNF160	-0.545613	0.00218296
1506	ENSG00000237945	LINC00649	-0.545698	0.00736636			2.5494	0.00419009
1507	ENSG00000064652	SNX24	-0.546077	0.000617514
1508	ENSG00000047346	FAM214A	-0.546506	0.00224182			0.55343	0.00927339
1509	ENSG00000138593	SECISBP2L	-0.546643	0.00615214
1510	ENSG00000185305	ARL15	-0.547485	0.000941602	0.87048	0.000219303
1511	ENSG00000108465	CDK5RAP3	-0.547551	0.0078824
1512	ENSG00000114107	CEP70	-0.548079	0.00623298			0.395102	0.00590211
1513	ENSG00000196696	PDXDC2P-NPIPB14P	-0.548484	0.00211768
1514	ENSG00000137343	ATAT1	-0.548777	0.00323764
1515	ENSG00000090612	ZNF268	-0.549013	0.00433468
1516	ENSG00000109944	JHY	-0.549418	0.00807232
1517	ENSG00000138286	FAM149B1	-0.549878	0.00034357
1518	ENSG00000281404	LINC01176	-0.551484	0.00988745			-0.955649	0.00729723
1519	ENSG00000223960	PRKRA-AS1	-0.551608	0.00972421
1520	ENSG00000125266	EFNB2	-0.551763	0.000580596
1521	ENSG00000154040	CABYR	-0.551899	0.0053056
1522	ENSG00000109790	KLHL5	-0.552055	0.00590982
1523	ENSG00000066455	GOLGA5	-0.552209	0.00575136
1524	ENSG00000106733	NMRK1	-0.552398	0.00220343
1525	ENSG00000111752	PHC1	-0.552899	0.00788884
1526	ENSG00000165323	FAT3	-0.552992	0.00607601
1527	ENSG00000120686	UFM1	-0.554575	0.00344987
1528	ENSG00000162086	ZNF75A	-0.554635	0.00448579
1529	ENSG00000101901	ALG13	-0.554972	0.00120508
1530	ENSG00000100330	MTMR3	-0.555474	0.00305768
1531	ENSG00000059122	FLYWCH1	-0.556362	0.00827867
1532	ENSG00000109452	INPP4B	-0.556446	0.00427271
1533	ENSG00000163430	FSTL1	-0.55753	0.0057094	-1.54937	5.89e-05
1534	ENSG00000062370	ZNF112	-0.557579	0.00691494
1535	ENSG00000103544	VPS35L	-0.557884	0.00100968
1536	ENSG00000166971	AKTIP	-0.55846	0.00209767
1537	ENSG00000118363	SPCS2	-0.55947	0.000623504
1538	ENSG00000110455	ACCS	-0.559593	0.00838658
1539	ENSG00000120725	SIL1	-0.559714	0.00296446
1540	ENSG00000165275	TRMT10B	-0.559825	0.00100206
1541	ENSG00000130818	ZNF426	-0.560511	0.00114044
1542	ENSG00000179152	TCAIM	-0.561039	0.000363439
1543	ENSG00000040531	CTNS	-0.561191	0.00613989
1544	ENSG00000175309	PHYKPL	-0.562556	0.00618009			0.439782	0.00082135
1545	ENSG00000135241	PNPLA8	-0.562633	0.00245247
1546	ENSG00000145819	ARHGAP26	-0.562814	0.000895371	0.752648	0.000334449
1547	ENSG00000089091	DZANK1	-0.563821	0.00424658	-0.626399	0.000706714
1548	ENSG00000163683	SMIM14	-0.563833	0.00234739
1549	ENSG00000114790	ARHGEF26	-0.565028	0.00595414			-1.16864	0.00172746
1550	ENSG00000159023	EPB41	-0.565986	0.000553955
1551	ENSG00000121671	CRY2	-0.5663	0.00277659	-0.573379	9.98e-08
1552	ENSG00000129422	MTUS1	-0.566377	0.00190841
1553	ENSG00000204271	SPIN3	-0.567685	0.00049613
1554	ENSG00000118762	PKD2	-0.568265	0.00209629	-0.625943	0.00433079
1555	ENSG00000121073	SLC35B1	-0.569072	0.0090587
1556	ENSG00000153214	TMEM87B	-0.569546	0.000643578
1557	ENSG00000196365	LONP1	-0.569949	0.00236038
1558	ENSG00000023287	RB1CC1	-0.569991	0.00383038	-0.653531	9.21e-06
1559	ENSG00000132424	PNISR	-0.570593	0.00085421
1560	ENSG00000153989	NUS1	-0.571427	0.000571137
1561	ENSG00000167635	ZNF146	-0.571462	0.000932496
1562	ENSG00000024862	CCDC28A	-0.571536	0.000386893
1563	ENSG00000136147	PHF11	-0.571787	0.000689282
1564	ENSG00000278318	ZNF229	-0.571939	0.00180616
1565	ENSG00000117500	TMED5	-0.57208	0.00237941
1566	ENSG00000157796	WDR19	-0.572426	0.00149075
1567	ENSG00000186141	POLR3C	-0.57267	0.000470595
1568	ENSG00000166783	MARF1	-0.573249	0.00162099			1.74983	2.53e-10
1569	ENSG00000180257	ZNF816	-0.573377	0.00702443
1570	ENSG00000251369	ZNF550	-0.573394	0.00281534
1571	ENSG00000167785	ZNF558	-0.573417	0.00130727
1572	ENSG00000103351	CLUAP1	-0.573519	0.00130176	-0.555363	5.61e-08
1573	ENSG00000244754	N4BP2L2	-0.573831	0.000420322
1574	ENSG00000073584	SMARCE1	-0.573904	0.00188172
1575	ENSG00000162434	JAK1	-0.573926	0.000167604
1576	ENSG00000173209	AHSA2P	-0.573947	0.00115841
1577	ENSG00000143178	TBX19	-0.573979	0.00360935
1578	ENSG00000135968	GCC2	-0.574835	0.00141851	-0.600932	0.0024862
1579	ENSG00000104067	TJP1	-0.575797	0.00159697
1580	ENSG00000171943	SRGAP2C	-0.57665	0.00305451
1581	ENSG00000123892	RAB38	-0.576925	0.000693235			2.18539	0.00312512
1582	ENSG00000137962	ARHGAP29	-0.57713	0.00329728	-0.736121	0.000571517
1583	ENSG00000167232	ZNF91	-0.577787	0.00721339
1584	ENSG00000172292	CERS6	-0.578394	0.00268468	0.796791	0.00546107
1585	ENSG00000007392	LUC7L	-0.578685	0.000484591
1586	ENSG00000134900	TPP2	-0.578719	0.00411988
1587	ENSG00000197608	ZNF841	-0.57908	0.00136753
1588	ENSG00000136770	DNAJC1	-0.580073	0.000108012			-1.41442	8.28e-07
1589	ENSG00000117533	VAMP4	-0.580567	0.000609045
1590	ENSG00000081665	ZNF506	-0.580638	0.00102654
1591	ENSG00000122335	SERAC1	-0.581606	0.00278488
1592	ENSG00000005812	FBXL3	-0.582325	0.00234614
1593	ENSG00000123106	CCDC91	-0.582342	0.00208291
1594	ENSG00000227671	AL390728.4	-0.582702	0.00217556
1595	ENSG00000117625	RCOR3	-0.583169	0.000238372
1596	ENSG00000196369	SRGAP2B	-0.583516	0.00084435
1597	ENSG00000079482	OPHN1	-0.583525	0.000966152			-0.9988	0.000371765
1598	ENSG00000079950	STX7	-0.584301	0.000306227
1599	ENSG00000172071	EIF2AK3	-0.584611	0.00986984
1600	ENSG00000072849	DERL2	-0.585223	0.00295173			1.85301	5.45e-09
1601	ENSG00000165030	NFIL3	-0.585525	0.000343689
1602	ENSG00000137500	CCDC90B	-0.586284	0.00193911
1603	ENSG00000198315	ZKSCAN8	-0.587217	0.00465687
1604	ENSG00000145390	USP53	-0.588282	0.0062134
1605	ENSG00000196922	ZNF252P	-0.590366	0.00246191
1606	ENSG00000177311	ZBTB38	-0.590612	0.00308878
1607	ENSG00000106261	ZKSCAN1	-0.591092	0.00137076
1608	ENSG00000130449	ZSWIM6	-0.591427	0.000333276
1609	ENSG00000138061	CYP1B1	-0.591889	0.00810887
1610	ENSG00000141198	TOM1L1	-0.592216	0.0011188
1611	ENSG00000163110	PDLIM5	-0.592805	0.00112767	-1.10797	0.00157082
1612	ENSG00000101115	SALL4	-0.592877	0.00509047
1613	ENSG00000151883	PARP8	-0.592886	0.000979369
1614	ENSG00000155313	USP25	-0.593173	0.0060239
1615	ENSG00000225377	NRSN2-AS1	-0.593842	0.00903862
1616	ENSG00000137817	PARP6	-0.594202	0.000666196
1617	ENSG00000109572	CLCN3	-0.594359	0.00090981	-1.95342	0.00396847
1618	ENSG00000196214	ZNF766	-0.594389	0.00032198
1619	ENSG00000115641	FHL2	-0.59468	0.00236654			0.382125	0.00658932
1620	ENSG00000230943	LINC02541	-0.594844	0.009231			-0.712937	0.00535107
1621	ENSG00000110723	EXPH5	-0.594959	0.00734461
1622	ENSG00000257084	MIR200CHG	-0.595347	0.00966003
1623	ENSG00000013392	RWDD2A	-0.595926	0.00593839
1624	ENSG00000151967	SCHIP1	-0.595928	0.00343405			0.734908	0.000287472
1625	ENSG00000137502	RAB30	-0.596929	0.00289142
1626	ENSG00000221978	CCNL2	-0.596969	0.00268988
1627	ENSG00000109586	GALNT7	-0.597286	0.001325
1628	ENSG00000173230	GOLGB1	-0.597656	0.00094518
1629	ENSG00000060982	BCAT1	-0.598566	0.00348487	-2.77451	0.00146067
1630	ENSG00000171658	NMRAL2P	-0.598775	0.00189886	-0.655691	0.00557838
1631	ENSG00000173276	ZBTB21	-0.598801	0.00469067
1632	ENSG00000267680	ZNF224	-0.600515	0.00171635
1633	ENSG00000138764	CCNG2	-0.601476	0.00240281
1634	ENSG00000169826	CSGALNACT2	-0.601934	0.00185619
1635	ENSG00000134757	DSG3	-0.602368	0.00452641	-4.97507	3.29e-05
1636	ENSG00000125826	RBCK1	-0.602625	0.00145833
1637	ENSG00000140262	TCF12	-0.603234	0.000837201
1638	ENSG00000100532	CGRRF1	-0.603413	0.000807005
1639	ENSG00000126821	SGPP1	-0.603697	0.000114811
1640	ENSG00000203666	EFCAB2	-0.603917	0.00311728
1641	ENSG00000110318	CEP126	-0.604592	0.00696113
1642	ENSG00000183401	CCDC159	-0.604862	0.00732214
1643	ENSG00000265666	RARA-AS1	-0.605033	0.00909502	-0.566094	0.000604392
1644	ENSG00000134058	CDK7	-0.605319	7.73e-05
1645	ENSG00000156650	KAT6B	-0.605352	0.000634782
1646	ENSG00000133639	BTG1	-0.605391	0.00514987
1647	ENSG00000134297	PLEKHA8P1	-0.605715	0.00561501
1648	ENSG00000137075	RNF38	-0.606015	0.000615455
1649	ENSG00000249859	PVT1	-0.606747	0.00505469			0.591895	0.00658954
1650	ENSG00000164294	GPX8	-0.607745	0.00030715	-1.86665	6.66e-05
1651	ENSG00000274487	AC244154.1	-0.608466	0.00276314
1652	ENSG00000154265	ABCA5	-0.608794	0.000216982
1653	ENSG00000164168	TMEM184C	-0.609299	0.000996956
1654	ENSG00000066427	ATXN3	-0.609577	0.000130539
1655	ENSG00000106392	C1GALT1	-0.610427	0.00228613			0.451745	0.00767952
1656	ENSG00000157429	ZNF19	-0.610447	0.00515117
1657	ENSG00000139675	HNRNPA1L2	-0.610678	0.00105014	-1.49111	0.00274579
1658	ENSG00000133794	ARNTL	-0.610854	0.000638705
1659	ENSG00000214941	ZSWIM7	-0.611451	0.00420081
1660	ENSG00000186448	ZNF197	-0.6122	0.00100919
1661	ENSG00000118922	KLF12	-0.612441	0.00588843
1662	ENSG00000112234	FBXL4	-0.612642	0.000822883
1663	ENSG00000240891	PLCXD2	-0.612754	0.000570776
1664	ENSG00000211455	STK38L	-0.612849	0.000432387
1665	ENSG00000118816	CCNI	-0.613037	0.000242512
1666	ENSG00000011258	MBTD1	-0.61309	0.00114745
1667	ENSG00000179104	TMTC2	-0.614461	0.00276074
1668	ENSG00000179988	PSTK	-0.615544	0.00609668
1669	ENSG00000268460	AC006262.1	-0.615838	0.00370017	-1.28065	0.00431479
1670	ENSG00000139793	MBNL2	-0.61596	0.00118618
1671	ENSG00000135452	TSPAN31	-0.616347	0.00808365
1672	ENSG00000148288	GBGT1	-0.616359	0.00893969
1673	ENSG00000127995	CASD1	-0.616659	0.000622972	-3.51427	6.96e-05
1674	ENSG00000188283	ZNF383	-0.616786	0.00374479
1675	ENSG00000106105	GARS	-0.617716	0.00370682			-2.63697	0.00546231
1676	ENSG00000128881	TTBK2	-0.618574	0.00190796
1677	ENSG00000204116	CHIC1	-0.618874	0.0025575			0.485457	0.00702614
1678	ENSG00000118217	ATF6	-0.620418	0.000102144
1679	ENSG00000189190	ZNF600	-0.62138	0.000572021
1680	ENSG00000241322	CDRT1	-0.621473	0.00516337
1681	ENSG00000176624	MEX3C	-0.622184	1.58e-05			1.29705	0.00246069
1682	ENSG00000167315	ACAA2	-0.622409	0.00851568	-2.44418	1.67e-07
1683	ENSG00000166128	RAB8B	-0.62308	0.00141261
1684	ENSG00000122884	P4HA1	-0.623432	7.2e-05			0.395354	0.00110557
1685	ENSG00000274020	LINC01138	-0.624387	0.00724519
1686	ENSG00000104205	SGK3	-0.625719	0.00937483
1687	ENSG00000106086	PLEKHA8	-0.625745	0.00163193
1688	ENSG00000113013	HSPA9	-0.626693	0.00161766
1689	ENSG00000140044	JDP2	-0.627334	0.00365769
1690	ENSG00000184939	ZFP90	-0.628522	0.000946892
1691	ENSG00000010818	HIVEP2	-0.629469	0.0019324	-1.52524	0.00118383
1692	ENSG00000108389	MTMR4	-0.629518	0.000882413
1693	ENSG00000077157	PPP1R12B	-0.629541	0.000657309
1694	ENSG00000115109	EPB41L5	-0.630493	0.00383243	-1.26178	0.00528143
1695	ENSG00000164066	INTU	-0.630873	0.00407073			0.561756	0.000396876
1696	ENSG00000113638	TTC33	-0.630897	0.00154291
1697	ENSG00000163697	APBB2	-0.631408	0.000336274
1698	ENSG00000118518	RNF146	-0.631796	0.00034352			-0.696865	0.00069268
1699	ENSG00000182858	ALG12	-0.631984	0.00130204
1700	ENSG00000147642	SYBU	-0.632078	0.00162771			-0.692516	0.000462429
1701	ENSG00000215039	CD27-AS1	-0.632526	0.0069119
1702	ENSG00000176142	TMEM39A	-0.632868	0.00204653
1703	ENSG00000273033	LINC02035	-0.633065	0.00099656
1704	ENSG00000128000	ZNF780B	-0.633311	0.00491349
1705	ENSG00000234975	FTH1P2	-0.633428	0.00190873
1706	ENSG00000225950	NTF4	-0.633767	0.00958251
1707	ENSG00000136153	LMO7	-0.634285	0.00150952
1708	ENSG00000146373	RNF217	-0.634947	0.000729103	-4.39893	0.00639551
1709	ENSG00000031698	SARS	-0.636295	0.00142582
1710	ENSG00000112079	STK38	-0.636816	2.63e-05
1711	ENSG00000136870	ZNF189	-0.637027	0.000872086
1712	ENSG00000257261	AC008014.1	-0.637036	0.0029875	1.6801	0.00563191
1713	ENSG00000134294	SLC38A2	-0.6372	0.00124199
1714	ENSG00000214106	PAXIP1-AS2	-0.637907	0.00416678
1715	ENSG00000269028	MTRNR2L12	-0.63796	0.000819007			-0.793254	0.00167716
1716	ENSG00000185220	PGBD2	-0.638686	0.000616996
1717	ENSG00000107864	CPEB3	-0.638771	0.00184796
1718	ENSG00000256683	ZNF350	-0.639202	0.000203009
1719	ENSG00000206573	THUMPD3-AS1	-0.639483	7.22e-05
1720	ENSG00000185561	TLCD2	-0.639682	0.00537049
1721	ENSG00000065809	FAM107B	-0.640059	0.00341085
1722	ENSG00000177337	DLGAP1-AS1	-0.641064	0.00227305
1723	ENSG00000130150	MOSPD2	-0.641098	0.00104288
1724	ENSG00000115548	KDM3A	-0.641106	5.93e-05	0.46183	0.000190733
1725	ENSG00000151135	TMEM263	-0.641107	0.00223056
1726	ENSG00000166435	XRRA1	-0.641322	8.42e-05
1727	ENSG00000166750	SLFN5	-0.641509	0.000525125
1728	ENSG00000135999	EPC2	-0.641831	0.00113575
1729	ENSG00000231889	TRAF3IP2-AS1	-0.642067	0.00674602
1730	ENSG00000274276	CBSL	-0.643683	0.00556356
1731	ENSG00000079257	LXN	-0.645261	0.00471171			-2.69486	0.00788761
1732	ENSG00000159885	ZNF222	-0.645283	0.00255127
1733	ENSG00000031003	FAM13B	-0.645333	0.000303531
1734	ENSG00000198961	PJA2	-0.645412	0.0030828	1.39992	0.00021169
1735	ENSG00000183010	PYCR1	-0.645576	0.000656017
1736	ENSG00000082438	COBLL1	-0.646036	0.00494303
1737	ENSG00000258890	CEP95	-0.646074	4.57e-05
1738	ENSG00000279789	AC120114.3	-0.646181	0.00592984	-2.37017	0.000853197
1739	ENSG00000073331	ALPK1	-0.646485	0.00221246			0.43528	0.00781168
1740	ENSG00000180626	ZNF594	-0.646863	0.00984003
1741	ENSG00000174564	IL20RB	-0.647017	0.000584726
1742	ENSG00000116285	ERRFI1	-0.64702	0.000435069			-0.621089	0.00148419
1743	ENSG00000165685	TMEM52B	-0.64713	0.00789575
1744	ENSG00000112773	TENT5A	-0.647455	0.00100307
1745	ENSG00000131871	SELENOS	-0.648009	0.00329929
1746	ENSG00000255200	PGAM1P8	-0.648213	0.00445759
1747	ENSG00000205534	SMG1P2	-0.649132	0.00216181
1748	ENSG00000107290	SETX	-0.649527	0.00109958
1749	ENSG00000236017	ASMTL-AS1	-0.649804	0.000656507			0.607056	0.00551734
1750	ENSG00000256594	AC010186.2	-0.650376	0.00430452
1751	ENSG00000111266	DUSP16	-0.651436	0.000113636
1752	ENSG00000111897	SERINC1	-0.651784	0.00010065
1753	ENSG00000133138	TBC1D8B	-0.652005	0.00166782
1754	ENSG00000198856	OSTC	-0.652798	0.00081253
1755	ENSG00000001084	GCLC	-0.652896	0.00868108
1756	ENSG00000251595	ABCA11P	-0.652952	0.00706393	-2.574	8.79e-07
1757	ENSG00000115839	RAB3GAP1	-0.653361	0.000252135
1758	ENSG00000153933	DGKE	-0.653568	0.00324663			0.480768	0.00416827
1759	ENSG00000204959	ARHGEF34P	-0.653997	0.00127947
1760	ENSG00000074935	TUBE1	-0.654143	0.00317566
1761	ENSG00000253797	UTP14C	-0.65439	0.00248147
1762	ENSG00000214050	FBXO16	-0.654693	0.00575203
1763	ENSG00000147364	FBXO25	-0.655861	7.62e-05
1764	ENSG00000070778	PTPN21	-0.656123	0.00181354
1765	ENSG00000173812	EIF1	-0.656207	0.000104112
1766	ENSG00000184381	PLA2G6	-0.656952	0.00825487
1767	ENSG00000117228	GBP1	-0.65752	0.0047238
1768	ENSG00000177426	TGIF1	-0.657585	0.00282473
1769	ENSG00000198551	ZNF627	-0.659301	0.000731117
1770	ENSG00000233016	SNHG7	-0.659799	0.00081465
1771	ENSG00000233006	MIR3936HG	-0.6604	0.00560371	-3.05358	0.00075732
1772	ENSG00000183060	LYSMD4	-0.662936	0.000115911			0.40758	0.0019205
1773	ENSG00000100219	XBP1	-0.66295	0.0097737			-1.0447	0.000245647
1774	ENSG00000255717	SNHG1	-0.663492	0.000274685
1775	ENSG00000135365	PHF21A	-0.664227	0.000497798
1776	ENSG00000145908	ZNF300	-0.664454	0.000941045
1777	ENSG00000149231	CCDC82	-0.664925	0.000194083
1778	ENSG00000056097	ZFR	-0.665129	0.000685468
1779	ENSG00000148700	ADD3	-0.665477	0.000388246
1780	ENSG00000100814	CCNB1IP1	-0.665599	4.83e-05
1781	ENSG00000155380	SLC16A1	-0.666703	1.18e-05
1782	ENSG00000164307	ERAP1	-0.668008	9.33e-05
1783	ENSG00000139211	AMIGO2	-0.668009	0.00145003	-1.49972	0.000955199
1784	ENSG00000170160	CCDC144A	-0.668543	0.00658897
1785	ENSG00000173486	FKBP2	-0.668749	0.000484407
1786	ENSG00000164253	WDR41	-0.669147	0.000508345
1787	ENSG00000116191	RALGPS2	-0.669153	0.00102542
1788	ENSG00000188599	NPIPP1	-0.669179	0.00719641
1789	ENSG00000175265	GOLGA8A	-0.669514	0.00362069
1790	ENSG00000111801	BTN3A3	-0.669894	0.00641171
1791	ENSG00000132274	TRIM22	-0.670001	0.000473801
1792	ENSG00000259429	UBE2Q2P2	-0.670476	0.00153503
1793	ENSG00000204262	COL5A2	-0.670517	0.000545557
1794	ENSG00000196693	ZNF33B	-0.671122	0.00019501
1795	ENSG00000026950	BTN3A1	-0.671697	0.00189996			-0.534233	0.00284108
1796	ENSG00000154359	LONRF1	-0.671928	0.000287119
1797	ENSG00000203780	FANK1	-0.672304	0.00314627	-2.88722	0.00540072
1798	ENSG00000258056	AC009779.2	-0.673037	0.00275547	-2.47641	0.00225171
1799	ENSG00000152439	ZNF773	-0.673654	0.00341318
1800	ENSG00000225855	RUSC1-AS1	-0.673717	0.00404502
1801	ENSG00000153233	PTPRR	-0.67606	0.00937844
1802	ENSG00000155918	RAET1L	-0.677441	0.00990565
1803	ENSG00000230590	FTX	-0.678208	0.00444845
1804	ENSG00000178038	ALS2CL	-0.67853	0.000890556
1805	ENSG00000179195	ZNF664	-0.679721	1.88e-05
1806	ENSG00000181004	BBS12	-0.680041	0.00101791	-0.781818	0.000564289
1807	ENSG00000147905	ZCCHC7	-0.680156	0.000887717
1808	ENSG00000101751	POLI	-0.680205	0.000956618
1809	ENSG00000251537	AC005324.3	-0.681009	0.00211844			-0.659294	4.58e-06
1810	ENSG00000116001	TIA1	-0.681252	0.000317556
1811	ENSG00000131370	SH3BP5	-0.682212	0.00511232
1812	ENSG00000176371	ZSCAN2	-0.68253	0.00614856
1813	ENSG00000177570	SAMD12	-0.682687	0.000322423
1814	ENSG00000079335	CDC14A	-0.684152	0.00106508
1815	ENSG00000152104	PTPN14	-0.684333	0.00015865
1816	ENSG00000110925	CSRNP2	-0.685028	7.07e-05	-1.97728	0.00119517
1817	ENSG00000120742	SERP1	-0.685909	0.000624083
1818	ENSG00000133816	MICAL2	-0.686116	1.41e-05
1819	ENSG00000134278	SPIRE1	-0.68658	9.7e-06
1820	ENSG00000117020	AKT3	-0.686749	0.000849356
1821	ENSG00000227885	AL590652.1	-0.688565	0.00279169	-2.20908	0.00143265
1822	ENSG00000259562	AC090607.2	-0.689084	0.00994849	-5.48877	0.000995544
1823	ENSG00000174827	PDZK1	-0.689114	0.00790026
1824	ENSG00000008311	AASS	-0.689215	0.000209789			-1.04629	0.000994844
1825	ENSG00000196284	SUPT3H	-0.689351	0.00174054
1826	ENSG00000214293	APTR	-0.691005	0.00602369
1827	ENSG00000162994	CLHC1	-0.691029	0.000497614
1828	ENSG00000133872	SARAF	-0.691243	5.86e-06
1829	ENSG00000101928	MOSPD1	-0.691385	8.54e-05
1830	ENSG00000160781	PAQR6	-0.6917	0.00825818
1831	ENSG00000109046	WSB1	-0.693102	1.38e-05
1832	ENSG00000134352	IL6ST	-0.693618	0.000858313
1833	ENSG00000169359	SLC33A1	-0.693837	0.000211691			-0.824607	0.000388609
1834	ENSG00000278662	GOLGA6L10	-0.694803	0.00336534
1835	ENSG00000266302	AC098850.3	-0.695211	0.00904712	-1.52774	0.000744663
1836	ENSG00000101782	RIOK3	-0.695836	0.000101216	-0.589738	2.54e-07
1837	ENSG00000102349	KLF8	-0.697326	0.00016553
1838	ENSG00000181458	TMEM45A	-0.698217	0.00451079
1839	ENSG00000138768	USO1	-0.69844	0.00106797
1840	ENSG00000143412	ANXA9	-0.699939	0.00999593
1841	ENSG00000130045	NXNL2	-0.701541	0.00156742
1842	ENSG00000176473	WDR25	-0.701945	0.00394007
1843	ENSG00000166262	FAM227B	-0.702958	0.00466509
1844	ENSG00000025796	SEC63	-0.703093	8.86e-05			-0.651906	0.00198952
1845	ENSG00000147118	ZNF182	-0.703975	9.26e-05
1846	ENSG00000225648	SBDSP1	-0.704245	3.83e-05			-0.979313	0.00162687
1847	ENSG00000179776	CDH5	-0.705204	0.00281361	-0.783282	0.000195974
1848	ENSG00000233901	LINC01503	-0.706035	0.000518111			-3.06291	0.00682474
1849	ENSG00000228589	SPCS2P4	-0.706078	0.000841027
1850	ENSG00000078177	N4BP2	-0.707892	0.00143106
1851	ENSG00000113971	NPHP3	-0.708112	0.000580392
1852	ENSG00000113240	CLK4	-0.708175	0.000193141
1853	ENSG00000117859	OSBPL9	-0.708237	0.000124212	-1.31873	8.62e-07
1854	ENSG00000197978	GOLGA6L9	-0.709011	2.01e-05
1855	ENSG00000075651	PLD1	-0.709387	2.46e-05
1856	ENSG00000170919	TPT1-AS1	-0.710509	0.000500372
1857	ENSG00000260643	AC092718.3	-0.710606	0.00263301
1858	ENSG00000164920	OSR2	-0.711794	0.00115075
1859	ENSG00000154767	XPC	-0.712234	1.47e-05
1860	ENSG00000251192	ZNF674	-0.712235	0.000660995
1861	ENSG00000179406	LINC00174	-0.712694	0.00400512			2.01793	0.00425439
1862	ENSG00000099251	HSD17B7P2	-0.71332	0.00205396
1863	ENSG00000204178	MACO1	-0.714413	3.02e-06
1864	ENSG00000204611	ZNF616	-0.71766	0.00143406
1865	ENSG00000142556	ZNF614	-0.719098	0.000526326
1866	ENSG00000261488	TBILA	-0.719106	0.000208894
1867	ENSG00000163617	CCDC191	-0.719315	0.000129952
1868	ENSG00000106686	SPATA6L	-0.720302	0.00347555
1869	ENSG00000109814	UGDH	-0.720587	0.000391404			-0.742572	0.000497569
1870	ENSG00000160062	ZBTB8A	-0.721451	7.34e-05
1871	ENSG00000144445	KANSL1L	-0.722569	0.000179459	1.47271	0.00564457	2.18735	0.000169099
1872	ENSG00000271605	MILR1	-0.722652	0.0048196	-1.23938	0.000219209
1873	ENSG00000173295	FAM86B3P	-0.722878	0.000972762
1874	ENSG00000205771	CATSPER2P1	-0.723014	0.00249897			0.698634	0.00829598
1875	ENSG00000186300	ZNF555	-0.725833	0.000420426			-0.62868	0.0092302
1876	ENSG00000128739	SNRPN	-0.726329	0.000562796
1877	ENSG00000259343	TMC3-AS1	-0.726727	0.0094594
1878	ENSG00000274265	AC245297.3	-0.727022	0.00648437	-2.35304	3.15e-05
1879	ENSG00000234585	CCT6P3	-0.727066	0.00029649
1880	ENSG00000213762	ZNF134	-0.727098	9.82e-05
1881	ENSG00000104427	ZC2HC1A	-0.727251	0.000132904
1882	ENSG00000135083	CCNJL	-0.728968	0.000859183
1883	ENSG00000198205	ZXDA	-0.729653	0.00109335
1884	ENSG00000223396	RPS10P7	-0.730174	0.00182488
1885	ENSG00000071282	LMCD1	-0.731236	0.00427952
1886	ENSG00000158423	RIBC1	-0.732105	0.00120707
1887	ENSG00000166352	C11orf74	-0.733421	0.00257644
1888	ENSG00000196705	ZNF431	-0.733559	0.000113366
1889	ENSG00000136052	SLC41A2	-0.734238	0.000666574	-1.15345	1.95e-06
1890	ENSG00000173681	BCLAF3	-0.73507	4.06e-05
1891	ENSG00000147421	HMBOX1	-0.735143	4.74e-05
1892	ENSG00000167562	ZNF701	-0.735379	0.00145215
1893	ENSG00000132846	ZBED3	-0.736298	0.00171455
1894	ENSG00000074695	LMAN1	-0.736815	0.000829781			0.391121	0.00307926
1895	ENSG00000020577	SAMD4A	-0.737286	0.000199769			-0.540124	0.00910955
1896	ENSG00000213782	DDX47	-0.738082	0.000868558
1897	ENSG00000054983	GALC	-0.738106	7.4e-05			-0.562922	0.000393847
1898	ENSG00000272150	NBPF25P	-0.738529	0.000662576
1899	ENSG00000196872	KIAA1211L	-0.738928	0.00178835
1900	ENSG00000197128	ZNF772	-0.740469	0.0048604
1901	ENSG00000111224	PARP11	-0.740536	2.81e-05			0.5049	0.00854653
1902	ENSG00000178665	ZNF713	-0.741151	0.0098826
1903	ENSG00000110066	KMT5B	-0.741199	5.94e-06
1904	ENSG00000197062	ZSCAN26	-0.741263	9.84e-05
1905	ENSG00000070269	TMEM260	-0.74187	6.67e-05
1906	ENSG00000228486	C2orf92	-0.742256	0.00554588
1907	ENSG00000144366	GULP1	-0.742577	0.000444672			0.465279	0.00160419
1908	ENSG00000114331	ACAP2	-0.74268	0.000321118
1909	ENSG00000262001	DLGAP1-AS2	-0.743378	0.000218378
1910	ENSG00000146021	KLHL3	-0.743562	0.00663067
1911	ENSG00000119950	MXI1	-0.744148	0.00367683	-0.627346	0.000118258
1912	ENSG00000136925	TSTD2	-0.744231	1.97e-05
1913	ENSG00000213185	FAM24B	-0.744355	0.00513283
1914	ENSG00000067606	PRKCZ	-0.744404	0.00268654	-1.15235	0.00230068
1915	ENSG00000120697	ALG5	-0.745186	1.4e-05			0.395872	0.00598399
1916	ENSG00000145348	TBCK	-0.745652	5.83e-05
1917	ENSG00000221817	PPP3CB-AS1	-0.746123	0.000150669	-0.517723	0.000643351
1918	ENSG00000151694	ADAM17	-0.746135	4.56e-06	-2.19611	0.00813344
1919	ENSG00000152926	ZNF117	-0.74745	0.00695312
1920	ENSG00000131791	PRKAB2	-0.747922	9.2e-07			-2.16116	0.00477017
1921	ENSG00000259456	ADNP-AS1	-0.74946	0.00458079			-2.43186	1.89e-05
1922	ENSG00000162971	TYW5	-0.749958	3.58e-05
1923	ENSG00000165959	CLMN	-0.750688	1.23e-06
1924	ENSG00000102531	FNDC3A	-0.751882	7.6e-05	-0.752414	0.00443046
1925	ENSG00000071073	MGAT4A	-0.753614	0.000928003
1926	ENSG00000269893	SNHG8	-0.75405	7.63e-05			-0.528749	0.00272044
1927	ENSG00000238113	LINC01410	-0.754899	0.00640637
1928	ENSG00000121406	ZNF549	-0.754975	0.00315371
1929	ENSG00000224536	AC096677.1	-0.755072	0.0021563	0.95347	0.00449357
1930	ENSG00000196458	ZNF605	-0.755129	0.000738514
1931	ENSG00000146278	PNRC1	-0.756283	0.00438988
1932	ENSG00000100439	ABHD4	-0.757796	0.0011511	-2.48203	0.00750233
1933	ENSG00000176532	PRR15	-0.75811	0.00272053
1934	ENSG00000129493	HEATR5A	-0.758639	0.000440089
1935	ENSG00000223547	ZNF844	-0.758716	0.000527103
1936	ENSG00000196440	ARMCX4	-0.758735	0.00606732
1937	ENSG00000105856	HBP1	-0.759777	0.000106972			-0.927281	6.32e-05
1938	ENSG00000186814	ZSCAN30	-0.764728	0.000582823
1939	ENSG00000112769	LAMA4	-0.765751	0.00206032
1940	ENSG00000232187	FTH1P7	-0.765922	0.00151334
1941	ENSG00000078237	TIGAR	-0.766275	0.000733795
1942	ENSG00000119711	ALDH6A1	-0.766589	0.000249936			0.673077	0.000102493
1943	ENSG00000184205	TSPYL2	-0.767293	0.000398731
1944	ENSG00000151012	SLC7A11	-0.767669	0.00411831			-1.05274	0.000485866
1945	ENSG00000164855	TMEM184A	-0.76786	0.000551979
1946	ENSG00000184949	FAM227A	-0.767898	0.00860203			-0.887754	0.00110006
1947	ENSG00000271270	TMCC1-AS1	-0.768043	0.000633391
1948	ENSG00000198478	SH3BGRL2	-0.768491	0.00175129
1949	ENSG00000021826	CPS1	-0.769309	0.000341542	0.565858	0.00210848
1950	ENSG00000283341	AC068205.2	-0.769617	0.00163776	-2.15147	0.000406058
1951	ENSG00000140481	CCDC33	-0.769715	0.00246912
1952	ENSG00000138468	SENP7	-0.769922	8.62e-05	-0.595306	0.000354006
1953	ENSG00000152377	SPOCK1	-0.769977	0.00167302
1954	ENSG00000132530	XAF1	-0.770499	0.00313665
1955	ENSG00000197119	SLC25A29	-0.770703	0.000443308
1956	ENSG00000251615	AC104825.1	-0.771217	0.00808621
1957	ENSG00000173275	ZNF449	-0.771252	0.000192968
1958	ENSG00000138685	FGF2	-0.77201	0.0063768
1959	ENSG00000261824	LINC00662	-0.773096	0.00036718
1960	ENSG00000147041	SYTL5	-0.773157	0.00100397
1961	ENSG00000104231	ZFAND1	-0.773657	4.93e-05
1962	ENSG00000198431	TXNRD1	-0.773764	2.46e-05
1963	ENSG00000165195	PIGA	-0.774476	0.00297341			3.29153	4.29e-05
1964	ENSG00000119729	RHOQ	-0.775227	7.69e-06
1965	ENSG00000183779	ZNF703	-0.775559	0.00270529
1966	ENSG00000105976	MET	-0.776027	0.000441626
1967	ENSG00000181894	ZNF329	-0.77612	8e-05
1968	ENSG00000204789	ZNF204P	-0.778251	4.31e-05
1969	ENSG00000107099	DOCK8	-0.778862	0.000116185
1970	ENSG00000177169	ULK1	-0.780138	0.00520675
1971	ENSG00000134198	TSPAN2	-0.781402	0.00578408
1972	ENSG00000165121	AL353743.1	-0.782022	0.00218031	-4.25061	0.00398558
1973	ENSG00000198455	ZXDB	-0.784379	1.41e-06
1974	ENSG00000121210	TMEM131L	-0.78531	2.97e-06
1975	ENSG00000154319	FAM167A	-0.78584	0.000294411	-2.68293	0.000133404
1976	ENSG00000100485	SOS2	-0.786854	7.87e-06
1977	ENSG00000163347	CLDN1	-0.787392	4.19e-07
1978	ENSG00000105792	CFAP69	-0.788116	0.000382648
1979	ENSG00000198839	ZNF277	-0.788442	4.27e-06
1980	ENSG00000147003	CLTRN	-0.788445	0.00155423
1981	ENSG00000213139	CRYGS	-0.788514	0.00353998
1982	ENSG00000132510	KDM6B	-0.788801	0.00325449
1983	ENSG00000138709	LARP1B	-0.788806	0.0039961
1984	ENSG00000117009	KMO	-0.790456	0.00513076
1985	ENSG00000088756	ARHGAP28	-0.790603	0.00506847
1986	ENSG00000183778	B3GALT5	-0.790749	0.000427953
1987	ENSG00000104413	ESRP1	-0.790894	7.6e-06			0.553368	0.00900412
1988	ENSG00000135269	TES	-0.791303	1.91e-06
1989	ENSG00000146411	SLC2A12	-0.792903	0.000488863
1990	ENSG00000163171	CDC42EP3	-0.793383	0.000564574
1991	ENSG00000152763	WDR78	-0.793545	0.00794752
1992	ENSG00000124406	ATP8A1	-0.794902	0.000123527	-3.37163	2.32e-05
1993	ENSG00000131037	EPS8L1	-0.798614	0.00416355			0.807122	1.63e-07
1994	ENSG00000112290	WASF1	-0.798964	1.59e-05
1995	ENSG00000127561	SYNGR3	-0.799325	0.00685643
1996	ENSG00000145476	CYP4V2	-0.799375	0.00103158
1997	ENSG00000170464	DNAJC18	-0.79986	0.000473751
[truncated: 1,876 more rows]
