# Supplementary material for: Dynamic alteration in miRNA and mRNA expression profiles at different stages of chronic arsenic exposure-induced carcinogenesis in a human cell culture model of skin cancer
Source: Arch Toxicol. 2021 May 25;95(7):2351–65. doi: 10.1007/s00204-021-03084-2 (PMC8241660; doi:10.1007/s00204-021-03084-2)
Supplement: Supplementary file 5 — Supplementary file5 (XLSX 135 kb) [file 204_2021_3084_MOESM5_ESM.xlsx]

## Sheet: 7 weeks
Expression pairing demonstrating relationships between differentially expressed mRNA targets of differentially expressed miRNAs at 7-wk of As3+ exposure (100 nM) compared to passage matched unexposed control.
miRNA	Experimental Log Ratio	mRNA	Experimental Log Ratio
hsa-mir-4688	-0.796	AARS1	-1.074
hsa-mir-744	0.53	AARS1	-1.074
hsa-mir-195	-0.481	ABCF2	0.547
hsa-mir-4688	-0.796	ABCF2	0.547
hsa-mir-3934	0.435	ABHD11	0.472
hsa-mir-671	0.592	ABHD11	0.472
hsa-mir-3661	0.495	ABHD4	-0.758
hsa-mir-4636	-0.527	ABHD4	-0.758
hsa-mir-4688	-0.796	ABHD4	-0.758
hsa-mir-671	0.592	ABHD4	-0.758
hsa-mir-216a	10.185	ABRACL	0.527
hsa-mir-222	0.305	ACAD11	-0.902
hsa-mir-144	-1.312	ACBD7	1.229
hsa-mir-3192	-10.258	ACBD7	1.229
hsa-mir-3911	0.555	ACBD7	1.229
hsa-mir-3911	0.555	ACLY	0.401
hsa-mir-195	-0.481	ACOT7	0.97
hsa-mir-195	-0.481	ACSS2	0.448
hsa-mir-3661	0.495	ACSS2	0.448
hsa-mir-3911	0.555	ACTB	0.489
hsa-mir-195	-0.481	ACTR1A	0.469
hsa-mir-663b	10.01	ACTR1A	0.469
hsa-mir-500a	0.193	ACYP1	0.635
hsa-mir-222	0.305	ADAM17	-0.746
hsa-mir-744	0.53	ADAMTS15	1.479
hsa-mir-222	0.305	ADD3	-0.665
hsa-mir-195	-0.481	ADGRA2	-2.11
hsa-mir-3192	-10.258	ADGRA2	-2.11
hsa-mir-4785	-1.602	ADGRA2	-2.11
hsa-mir-362	-0.204	ADGRV1	1.392
hsa-mir-3192	-10.258	ADM2	-1.322
hsa-mir-3934	0.435	ADM2	-1.322
hsa-mir-4688	-0.796	ADM2	-1.322
hsa-mir-7974	1.641	ADM2	-1.322
hsa-mir-3192	-10.258	ADORA1	1.194
hsa-mir-663b	10.01	ADORA1	1.194
hsa-mir-4688	-0.796	ADRA1D	2.027
hsa-mir-3911	0.555	ADRA2B	1.967
hsa-mir-671	0.592	ADRA2B	1.967
hsa-mir-1910	0.802	AF011889.5	-0.944
hsa-mir-3192	-10.258	AF011889.5	-0.944
hsa-mir-4688	-0.796	AF011889.5	-0.944
hsa-mir-7974	1.641	AF011889.5	-0.944
hsa-mir-195	-0.481	AHSA1	0.577
hsa-mir-4785	-1.602	AHSA1	0.577
hsa-mir-1910	0.802	AHSA2P	-0.574
hsa-mir-744	0.53	AK1	0.543
hsa-mir-195	-0.481	AKAP12	-2.245
hsa-mir-3661	0.495	AKR1B1	0.519
hsa-mir-671	0.592	AKR1B1	0.519
hsa-mir-216a	10.185	AKR1B10	1.623
hsa-mir-216a	10.185	AKR1B15	1.955
hsa-mir-3934	0.435	AKR1C1/AKR1C2	0.775
hsa-mir-3192	-10.258	AKR7A3	0.829
hsa-mir-1910	0.802	AKR7L	1.304
hsa-mir-3192	-10.258	AKR7L	1.304
hsa-mir-500a	0.193	AKR7L	1.304
hsa-mir-195	-0.481	AKT3	-0.687
hsa-mir-1910	0.802	AKT3	-0.687
hsa-mir-195	-0.481	ALAD	0.478
hsa-mir-1910	0.802	ALAD	0.478
hsa-mir-4688	-0.796	ALAD	0.478
hsa-mir-663b	10.01	ALAD	0.478
hsa-mir-3192	-10.258	ALDH18A1	0.472
hsa-mir-222	0.305	ALDH1A1	0.98
hsa-mir-7974	1.641	ALDOC	0.717
hsa-mir-3661	0.495	ALG12	-0.632
hsa-mir-216a	10.185	ALG13	-0.555
hsa-mir-3140	9.964	ALG13	-0.555
hsa-mir-216a	10.185	ALPK1	-0.646
hsa-mir-195	-0.481	ALS2CL	-0.679
hsa-mir-3661	0.495	ANAPC15	0.475
hsa-mir-3911	0.555	ANGEL1	0.421
hsa-mir-671	0.592	ANGEL1	0.421
hsa-mir-7974	1.641	ANGEL1	0.421
hsa-mir-3192	-10.258	ANK1	1.788
hsa-mir-744	0.53	ANK1	1.788
hsa-mir-3192	-10.258	ANKRD54	0.47
hsa-mir-1276	0.504	ANOS1	-0.924
hsa-mir-195	-0.481	ANOS1	-0.924
hsa-mir-222	0.305	ANXA3	-0.836
hsa-mir-3140	9.964	ANXA3	-0.836
hsa-mir-3192	-10.258	AP1M1	0.528
hsa-mir-4688	-0.796	AP1M1	0.528
hsa-mir-663b	10.01	AP1M1	0.528
hsa-mir-3140	9.964	AP1S1	0.662
hsa-mir-4688	-0.796	AP1S1	0.662
hsa-mir-3911	0.555	AP2M1	0.526
hsa-mir-4688	-0.796	AP2M1	0.526
hsa-mir-663b	10.01	AP2S1	0.679
hsa-mir-1276	0.504	APLP1	0.783
hsa-mir-3192	-10.258	APLP1	0.783
hsa-mir-144	-1.312	APPBP2	-0.526
hsa-mir-222	0.305	APPBP2	-0.526
hsa-mir-222	0.305	AQP3	1.204
hsa-mir-3661	0.495	AQP3	1.204
hsa-mir-4688	-0.796	AQP3	1.204
hsa-mir-663b	10.01	AQP3	1.204
hsa-mir-4482	0.643	ARF3	0.443
hsa-mir-4688	-0.796	ARF3	0.443
hsa-mir-7974	1.641	ARG2	-1.204
hsa-mir-195	-0.481	ARHGAP12	-0.537
hsa-mir-1268b	0.695	ARHGAP26	-0.563
hsa-mir-3192	-10.258	ARHGAP26	-0.563
hsa-mir-195	-0.481	ARHGDIA	0.561
hsa-mir-4688	-0.796	ARHGDIA	0.561
hsa-mir-744	0.53	ARHGDIA	0.561
hsa-mir-1268b	0.695	ARHGEF26	-0.565
hsa-mir-3192	-10.258	ARHGEF26	-0.565
hsa-mir-7974	1.641	ARHGEF26	-0.565
hsa-mir-3192	-10.258	ARHGEF39	1.022
hsa-mir-4688	-0.796	ARHGEF39	1.022
hsa-mir-7974	1.641	ARHGEF39	1.022
hsa-mir-4688	-0.796	ARHGEF4	0.458
hsa-mir-7974	1.641	ARHGEF6	1.256
hsa-mir-144	-1.312	ARL15	-0.547
hsa-mir-744	0.53	ARL15	-0.547
hsa-mir-1268b	0.695	ARMC6	0.584
hsa-mir-195	-0.481	ARMCX1	-0.801
hsa-mir-216a	10.185	ARMCX1	-0.801
hsa-mir-4636	-0.527	ARNTL	-0.611
hsa-mir-3192	-10.258	ARRB1	0.723
hsa-mir-671	0.592	ARRB1	0.723
hsa-mir-3661	0.495	ASB13	0.841
hsa-mir-663b	10.01	ASB13	0.841
hsa-mir-3192	-10.258	ASF1B	1.75
hsa-mir-3661	0.495	ASF1B	1.75
hsa-mir-4688	-0.796	ASF1B	1.75
hsa-mir-7974	1.641	ASF1B	1.75
hsa-mir-744	0.53	ASIC2	1.827
hsa-mir-4688	-0.796	ATAD3A	0.819
hsa-mir-4688	-0.796	ATAD3B	0.533
hsa-mir-7974	1.641	ATF2	-0.859
hsa-mir-222	0.305	ATF3	-1.274
hsa-mir-3192	-10.258	ATF3	-1.274
hsa-mir-195	-0.481	ATF6	-0.62
hsa-mir-222	0.305	ATOX1	0.673
hsa-mir-4482	0.643	ATOX1	0.673
hsa-mir-3192	-10.258	ATOX1	0.673
hsa-mir-3911	0.555	ATOX1	0.673
hsa-mir-671	0.592	ATOX1	0.673
hsa-mir-7705	-0.496	ATOX1	0.673
hsa-mir-195	-0.481	ATP10B	1.544
hsa-mir-3140	9.964	ATP10B	1.544
hsa-mir-744	0.53	ATP1A4	-1.431
hsa-mir-216a	10.185	ATP1B3	0.653
hsa-mir-3661	0.495	ATP1B3	0.653
hsa-mir-3934	0.435	ATP1B3	0.653
hsa-mir-4482	0.643	ATP2B1	-1.114
hsa-mir-1910	0.802	ATP5MPL	0.599
hsa-mir-3140	9.964	ATP5MPL	0.599
hsa-mir-4785	-1.602	ATP6V0E1	0.551
hsa-mir-3192	-10.258	ATP6V0E2	0.751
hsa-mir-3911	0.555	ATP6V0E2	0.751
hsa-mir-744	0.53	ATP6V0E2	0.751
hsa-mir-195	-0.481	ATP8A1	-0.795
hsa-mir-671	0.592	ATPAF2	0.462
hsa-mir-144	-1.312	ATXN1	-1.077
hsa-mir-222	0.305	ATXN1	-1.077
hsa-mir-4636	-0.527	ATXN1	-1.077
hsa-mir-195	-0.481	AURKAIP1	0.479
hsa-mir-144	-1.312	AXIN2	1.878
hsa-mir-195	-0.481	AXIN2	1.878
hsa-mir-222	0.305	AXIN2	1.878
hsa-mir-7974	1.641	AXIN2	1.878
hsa-mir-1268b	0.695	B3GALT5	-0.791
hsa-mir-195	-0.481	B3GALT5	-0.791
hsa-mir-4482	0.643	B3GALT5	-0.791
hsa-mir-3192	-10.258	B3GALT5	-0.791
hsa-mir-362	-0.204	B3GALT5	-0.791
hsa-mir-4688	-0.796	B3GALT5	-0.791
hsa-mir-4785	-1.602	B3GALT5	-0.791
hsa-mir-7974	1.641	B3GALT5	-0.791
hsa-mir-4688	-0.796	B4GALNT1	0.786
hsa-mir-7974	1.641	B4GALNT1	0.786
hsa-mir-500a	0.193	BAMBI	0.679
hsa-mir-144	-1.312	BAZ2B	-0.545
hsa-mir-222	0.305	BAZ2B	-0.545
hsa-mir-144	-1.312	BBC3	-0.838
hsa-mir-222	0.305	BBC3	-0.838
hsa-mir-500a	0.193	BCAT1	-0.599
hsa-mir-195	-0.481	BCL2	1.96
hsa-mir-3140	9.964	BCL2	1.96
hsa-mir-1268b	0.695	BCL2L12	0.613
hsa-mir-195	-0.481	BCL2L12	0.613
hsa-mir-4785	-1.602	BCL2L12	0.613
hsa-mir-671	0.592	BCL2L12	0.613
hsa-mir-144	-1.312	BCLAF3	-0.735
hsa-mir-3911	0.555	BCOR	0.461
hsa-mir-7705	-0.496	BCOR	0.461
hsa-mir-3911	0.555	BDKRB2	0.872
hsa-mir-7974	1.641	BDKRB2	0.872
hsa-mir-222	0.305	BEND6	-1.182
hsa-mir-7974	1.641	BEND6	-1.182
hsa-mir-1276	0.504	BEND7	-1.003
hsa-mir-663b	10.01	BEND7	-1.003
hsa-mir-7705	-0.496	BICDL2	-0.807
hsa-mir-3934	0.435	BIRC5	1.213
hsa-mir-3192	-10.258	BMERB1	-0.983
hsa-mir-1276	0.504	BMP7	1.121
hsa-mir-3661	0.495	BMP7	1.121
hsa-mir-3192	-10.258	BMPR1B	0.941
hsa-mir-222	0.305	BNIP3L	-0.516
hsa-mir-4482	0.643	BRI3BP	1.853
hsa-mir-3192	-10.258	BRI3BP	1.853
hsa-mir-222	0.305	BRWD3	-0.542
hsa-mir-3911	0.555	BRWD3	-0.542
hsa-mir-1268b	0.695	BTBD19	-0.928
hsa-mir-4688	-0.796	BTBD19	-0.928
hsa-mir-671	0.592	BTBD19	-0.928
hsa-mir-7974	1.641	BTBD19	-0.928
hsa-mir-3192	-10.258	BTG1	-0.605
hsa-mir-195	-0.481	BTN3A1	-0.672
hsa-mir-7705	-0.496	C10orf99	2.67
hsa-mir-4482	0.643	C12orf75	0.496
hsa-mir-144	-1.312	C16orf87	-0.512
hsa-mir-362	-0.204	C16orf87	-0.512
hsa-mir-4636	-0.527	C17orf107	-0.998
hsa-mir-663b	10.01	C17orf107	-0.998
hsa-mir-671	0.592	C17orf107	-0.998
hsa-mir-744	0.53	C17orf107	-0.998
hsa-mir-3911	0.555	C1GALT1	-0.61
hsa-mir-144	-1.312	C1orf21	0.533
hsa-mir-195	-0.481	C1orf21	0.533
hsa-mir-744	0.53	C1orf68	1.254
hsa-mir-1910	0.802	C1QL1	2.483
hsa-mir-663b	10.01	C1QL1	2.483
hsa-mir-744	0.53	C1QL1	2.483
hsa-mir-3140	9.964	C2orf88	-2.541
hsa-mir-362	-0.204	C2orf88	-2.541
hsa-mir-3661	0.495	C2orf88	-2.541
hsa-mir-4785	-1.602	C2orf88	-2.541
hsa-mir-500a	0.193	C2orf88	-2.541
hsa-mir-3140	9.964	C4orf3	0.626
hsa-mir-3192	-10.258	C5AR1	-0.914
hsa-mir-1268b	0.695	C6orf136	0.545
hsa-mir-144	-1.312	C8orf44-SGK3/SGK3	-0.626
hsa-mir-362	-0.204	C9orf40	0.986
hsa-mir-3934	0.435	C9orf40	0.986
hsa-mir-500a	0.193	C9orf40	0.986
hsa-mir-7974	1.641	CA1	-3.219
hsa-mir-195	-0.481	CA12	2.093
hsa-mir-3911	0.555	CA3	-1.157
hsa-mir-144	-1.312	CALB1	1.436
hsa-mir-7705	-0.496	CALB1	1.436
hsa-mir-744	0.53	CALB2	1.104
hsa-mir-1910	0.802	CALM1 (includes others)	0.581
hsa-mir-3911	0.555	CALM1 (includes others)	0.581
hsa-mir-4688	-0.796	CALM1 (includes others)	0.581
hsa-mir-663b	10.01	CALR	-0.905
hsa-mir-4688	-0.796	CAMK2B	1.703
hsa-mir-222	0.305	CAMKK1	0.667
hsa-mir-4688	-0.796	CAMKK1	0.667
hsa-mir-663b	10.01	CAMKK1	0.667
hsa-mir-3911	0.555	CARHSP1	0.668
hsa-mir-7974	1.641	CARHSP1	0.668
hsa-mir-195	-0.481	CARS2	0.417
hsa-mir-144	-1.312	CASK	-0.545
hsa-mir-195	-0.481	CASK	-0.545
hsa-mir-4688	-0.796	CASK	-0.545
hsa-mir-4482	0.643	CASP14	1.768
hsa-mir-195	-0.481	CASP5	-2.188
hsa-mir-7974	1.641	CASP5	-2.188
hsa-mir-195	-0.481	CATSPERE	-0.952
hsa-mir-195	-0.481	CBR3	0.924
hsa-mir-1268b	0.695	CBS/CBSL	-0.644
hsa-mir-671	0.592	CBS/CBSL	-0.644
hsa-mir-3192	-10.258	CBX5	0.78
hsa-mir-144	-1.312	CCDC144A	-0.669
hsa-mir-1276	0.504	CCDC149	-0.922
hsa-mir-3911	0.555	CCDC149	-0.922
hsa-mir-744	0.53	CCDC149	-0.922
hsa-mir-3911	0.555	CCDC191	-0.719
hsa-mir-3934	0.435	CCDC191	-0.719
hsa-mir-195	-0.481	CCDC28A	-0.572
hsa-mir-216a	10.185	CCDC28A	-0.572
hsa-mir-4688	-0.796	CCDC3	1.873
hsa-mir-3192	-10.258	CCDC69	0.731
hsa-mir-4688	-0.796	CCDC69	0.731
hsa-mir-7974	1.641	CCDC69	0.731
hsa-mir-1268b	0.695	CCDC74A	0.848
hsa-mir-3661	0.495	CCDC74A	0.848
hsa-mir-4688	-0.796	CCDC74A	0.848
hsa-mir-195	-0.481	CCDC80	-0.961
hsa-mir-3911	0.555	CCDC80	-0.961
hsa-mir-195	-0.481	CCDC81	-0.812
hsa-mir-3911	0.555	CCDC86	0.477
hsa-mir-671	0.592	CCDC86	0.477
hsa-mir-1276	0.504	CCDC91	-0.582
hsa-mir-3140	9.964	CCDC91	-0.582
hsa-mir-362	-0.204	CCDC91	-0.582
hsa-mir-3911	0.555	CCDC92	-0.528
hsa-mir-216a	10.185	CCL7	3.325
hsa-mir-4636	-0.527	CCN2	-0.821
hsa-mir-7974	1.641	CCN5	-1.79
hsa-mir-195	-0.481	CCND3	1.085
hsa-mir-4688	-0.796	CCND3	1.085
hsa-mir-144	-1.312	CCNE1	0.866
hsa-mir-195	-0.481	CCNE1	0.866
hsa-mir-144	-1.312	CCNE2	2.295
hsa-mir-195	-0.481	CCNE2	2.295
hsa-mir-1268b	0.695	CCNF	1.226
hsa-mir-195	-0.481	CCNF	1.226
hsa-mir-1276	0.504	CCNG2	-0.601
hsa-mir-144	-1.312	CCNG2	-0.601
hsa-mir-7974	1.641	CCNI	-0.613
hsa-mir-1268b	0.695	CCNL2	-0.597
hsa-mir-4688	-0.796	CCNL2	-0.597
hsa-mir-933	-9.865	CCNL2	-0.597
hsa-mir-3192	-10.258	CCNP	-3.373
hsa-mir-3911	0.555	CCR7	1.656
hsa-mir-222	0.305	CD180	4.086
hsa-mir-3192	-10.258	CD180	4.086
hsa-mir-3911	0.555	CD180	4.086
hsa-mir-7974	1.641	CD320	0.525
hsa-mir-3192	-10.258	CD6	2.934
hsa-mir-1910	0.802	CD99L2	0.489
hsa-mir-195	-0.481	CDC14A	-0.684
hsa-mir-7974	1.641	CDC14A	-0.684
hsa-mir-195	-0.481	CDC25A	1.597
hsa-mir-3192	-10.258	CDC25A	1.597
hsa-mir-1268b	0.695	CDC25B	0.806
hsa-mir-1910	0.802	CDC25B	0.806
hsa-mir-4688	-0.796	CDC25B	0.806
hsa-mir-663b	10.01	CDC42EP3	-0.793
hsa-mir-195	-0.481	CDCA4	0.994
hsa-mir-744	0.53	CDCA4	0.994
hsa-mir-7974	1.641	CDCA4	0.994
hsa-mir-4785	-1.602	CDCA5	0.945
hsa-mir-663b	10.01	CDCA5	0.945
hsa-mir-4636	-0.527	CDCA7	1.828
hsa-mir-7705	-0.496	CDCA7	1.828
hsa-mir-1276	0.504	CDK19	-0.98
hsa-mir-1910	0.802	CDK19	-0.98
hsa-mir-222	0.305	CDK19	-0.98
hsa-mir-4688	-0.796	CDK19	-0.98
hsa-mir-500a	0.193	CDK2AP1	0.417
hsa-mir-1910	0.802	CDKL2	-1.119
hsa-mir-3911	0.555	CDKL2	-1.119
hsa-mir-222	0.305	CDKN2B	-1.347
hsa-mir-7974	1.641	CDKN2B	-1.347
hsa-mir-933	-9.865	CDKN2B	-1.347
hsa-mir-1268b	0.695	CEACAM19	-1.114
hsa-mir-3934	0.435	CEACAM19	-1.114
hsa-mir-7705	-0.496	CEBPG	-1.069
hsa-mir-933	-9.865	CEMIP	2.132
hsa-mir-7974	1.641	CENPB	0.64
hsa-mir-1910	0.802	CENPO	0.959
hsa-mir-663b	10.01	CENPO	0.959
hsa-mir-500a	0.193	CENPX	0.76
hsa-mir-3192	-10.258	CEP85	0.753
hsa-mir-3661	0.495	CERS6	-0.578
hsa-mir-7974	1.641	CERS6	-0.578
hsa-mir-362	-0.204	CFAP43	-0.908
hsa-mir-3661	0.495	CFAP43	-0.908
hsa-mir-3911	0.555	CFAP43	-0.908
hsa-mir-195	-0.481	CFAP45	0.729
hsa-mir-3934	0.435	CFL1	0.631
hsa-mir-4785	-1.602	CHAF1A	1.097
hsa-mir-216a	10.185	CHAF1B	1.159
hsa-mir-671	0.592	CHAF1B	1.159
hsa-mir-195	-0.481	CHCHD1	0.551
hsa-mir-671	0.592	CHCHD2	0.489
hsa-mir-195	-0.481	CHMP1A	0.524
hsa-mir-671	0.592	CHMP1A	0.524
hsa-mir-3934	0.435	CHST14	0.69
hsa-mir-3192	-10.258	CHST3	0.396
hsa-mir-4688	-0.796	CHST3	0.396
hsa-mir-144	-1.312	CIAO2A	0.478
hsa-mir-222	0.305	CIAO2A	0.478
hsa-mir-4482	0.643	CIAO2A	0.478
hsa-mir-7705	-0.496	CIAO2A	0.478
hsa-mir-195	-0.481	CIAPIN1	0.456
hsa-mir-216a	10.185	CIAPIN1	0.456
hsa-mir-4636	-0.527	CIAPIN1	0.456
hsa-mir-195	-0.481	CIDEB	0.984
hsa-mir-4482	0.643	CIITA	1.224
hsa-mir-4636	-0.527	CIITA	1.224
hsa-mir-671	0.592	CIITA	1.224
hsa-mir-7974	1.641	CIITA	1.224
hsa-mir-195	-0.481	CKB	1.208
hsa-mir-4688	-0.796	CLCA2	1.753
hsa-mir-195	-0.481	CLCN3	-0.594
hsa-mir-144	-1.312	CLDN8	1.909
hsa-mir-3192	-10.258	CLDN8	1.909
hsa-mir-744	0.53	CLDN9	-1.269
hsa-mir-3140	9.964	CLIC4	-0.891
hsa-mir-362	-0.204	CLIC4	-0.891
hsa-mir-3192	-10.258	CLIP3	-1.233
hsa-mir-4688	-0.796	CLIP3	-1.233
hsa-mir-216a	10.185	CLK4	-0.708
hsa-mir-1268b	0.695	CLSPN	1.982
hsa-mir-195	-0.481	CLSPN	1.982
hsa-mir-4688	-0.796	CLTRN	-0.788
hsa-mir-4785	-1.602	CLTRN	-0.788
hsa-mir-744	0.53	CLUH	0.665
hsa-mir-7705	-0.496	CMPK2	0.905
hsa-mir-4785	-1.602	CNNM1	0.953
hsa-mir-4688	-0.796	CNP	0.547
hsa-mir-663b	10.01	CNP	0.547
hsa-mir-744	0.53	CNP	0.547
hsa-mir-7974	1.641	CNTNAP3B	0.682
hsa-mir-195	-0.481	COBLL1	-0.646
hsa-mir-7974	1.641	COL18A1	0.451
hsa-mir-3140	9.964	COL28A1	-2.19
hsa-mir-7974	1.641	COL28A1	-2.19
hsa-mir-1268b	0.695	COMMD4	0.619
hsa-mir-3192	-10.258	COMMD4	0.619
hsa-mir-4688	-0.796	COX17	0.654
hsa-mir-3192	-10.258	COX6B1	0.735
hsa-mir-1268b	0.695	COX7B	0.927
hsa-mir-195	-0.481	CPEB2	-1.236
hsa-mir-4688	-0.796	CPEB2	-1.236
hsa-mir-195	-0.481	CPEB3	-0.639
hsa-mir-222	0.305	CPEB3	-0.639
hsa-mir-4482	0.643	CPEB3	-0.639
hsa-mir-4688	-0.796	CPEB3	-0.639
hsa-mir-671	0.592	CPNE2	0.555
hsa-mir-144	-1.312	CPS1	-0.769
hsa-mir-1268b	0.695	CPT1A	0.467
hsa-mir-7974	1.641	CRACDL	-0.739
hsa-mir-3140	9.964	CREB5	-2.46
hsa-mir-7974	1.641	CREB5	-2.46
hsa-mir-195	-0.481	CREBRF	-1.332
hsa-mir-3911	0.555	CREBRF	-1.332
hsa-mir-4688	-0.796	CREBRF	-1.332
hsa-mir-671	0.592	CREBRF	-1.332
hsa-mir-195	-0.481	CRELD1	-1.444
hsa-mir-1268b	0.695	CRIP2	0.498
hsa-mir-3192	-10.258	CRY2	-0.566
hsa-mir-671	0.592	CRY2	-0.566
hsa-mir-195	-0.481	CSF1	0.628
hsa-mir-663b	10.01	CSF2	1.608
hsa-mir-7974	1.641	CSF2	1.608
hsa-mir-1910	0.802	CSGALNACT2	-0.602
hsa-mir-3934	0.435	CTAGE9 (includes others)	-1.189
hsa-mir-1268b	0.695	CTD_2267D193	0.547
hsa-mir-3661	0.495	CTD_2267D193	0.547
hsa-mir-4688	-0.796	CTD_2267D193	0.547
hsa-mir-744	0.53	CTF1	-1.093
hsa-mir-195	-0.481	CTNNBIP1	0.486
hsa-mir-671	0.592	CTNNBIP1	0.486
hsa-mir-933	-9.865	CTNS	-0.561
hsa-mir-222	0.305	CTSE	1.83
hsa-mir-3911	0.555	CTSE	1.83
hsa-mir-216a	10.185	CTSV	0.62
hsa-mir-3911	0.555	CXCL14	3.287
hsa-mir-671	0.592	CXCL14	3.287
hsa-mir-4482	0.643	CXCL6	1.399
hsa-mir-3192	-10.258	CXCL8	1.351
hsa-mir-500a	0.193	CXCL8	1.351
hsa-mir-7974	1.641	CXCL8	1.351
hsa-mir-4688	-0.796	CXCR2	0.771
hsa-mir-1268b	0.695	CYB5R3	0.453
hsa-mir-663b	10.01	CYB5R3	0.453
hsa-mir-744	0.53	CYB5R3	0.453
hsa-mir-3140	9.964	CYBRD1	-0.895
hsa-mir-222	0.305	CYP1B1	-0.592
hsa-mir-362	-0.204	CYP1B1	-0.592
hsa-mir-144	-1.312	CYP27C1	0.625
hsa-mir-3911	0.555	CYP27C1	0.625
hsa-mir-1268b	0.695	CYP4V2	-0.799
hsa-mir-3192	-10.258	CYP4V2	-0.799
hsa-mir-4688	-0.796	DAG1	0.439
hsa-mir-7974	1.641	DAPL1	1.784
hsa-mir-4482	0.643	DCTN3	0.519
hsa-mir-3661	0.495	DCTN3	0.519
hsa-mir-3192	-10.258	DCTPP1	0.967
hsa-mir-195	-0.481	DDX11	0.498
hsa-mir-3192	-10.258	DDX11	0.498
hsa-mir-4636	-0.527	DDX11	0.498
hsa-mir-4688	-0.796	DDX11	0.498
hsa-mir-671	0.592	DDX11	0.498
hsa-mir-744	0.53	DDX11	0.498
hsa-mir-933	-9.865	DDX11	0.498
hsa-mir-195	-0.481	DDX54	0.43
hsa-mir-144	-1.312	DENND2B	0.489
hsa-mir-222	0.305	DERL2	-0.585
hsa-mir-663b	10.01	DERL2	-0.585
hsa-mir-7705	-0.496	DERL2	-0.585
hsa-mir-4688	-0.796	DGKE	-0.654
hsa-mir-3911	0.555	DHCR24	0.676
hsa-mir-4688	-0.796	DHCR24	0.676
hsa-mir-671	0.592	DHCR24	0.676
hsa-mir-7974	1.641	DHCR24	0.676
hsa-mir-3140	9.964	DHFR	1.354
hsa-mir-3911	0.555	DHFR	1.354
hsa-mir-4688	-0.796	DIAPH1	0.468
hsa-mir-7974	1.641	DISP2	1.147
hsa-mir-222	0.305	DKK2	-2.541
hsa-mir-3192	-10.258	DKK2	-2.541
hsa-mir-933	-9.865	DLG1	-1.002
hsa-mir-1276	0.504	DLX1	1.185
hsa-mir-3661	0.495	DLX1	1.185
hsa-mir-744	0.53	DLX1	1.185
hsa-mir-216a	10.185	DLX2	0.949
hsa-mir-744	0.53	DLX2	0.949
hsa-mir-3192	-10.258	DLX3	0.914
hsa-mir-4688	-0.796	DLX3	0.914
hsa-mir-4482	0.643	DMAC1	0.667
hsa-mir-4785	-1.602	DMGDH	-1.862
hsa-mir-3140	9.964	DMRT2	1.264
hsa-mir-3192	-10.258	DMRT2	1.264
hsa-mir-4688	-0.796	DNAAF5	0.548
hsa-mir-1910	0.802	DNAH10OS	-0.964
hsa-mir-3911	0.555	DNAH10OS	-0.964
hsa-mir-663b	10.01	DNAH10OS	-0.964
hsa-mir-671	0.592	DNAJC11	0.46
hsa-mir-1910	0.802	DNAJC22	1.286
hsa-mir-1268b	0.695	DNAJC5	0.47
hsa-mir-195	-0.481	DNAJC5	0.47
hsa-mir-195	-0.481	DNASE1L2	-2.03
hsa-mir-4688	-0.796	DOCK3	0.875
hsa-mir-3140	9.964	DOLK	0.405
hsa-mir-4688	-0.796	DPF1	1.271
hsa-mir-744	0.53	DPF1	1.271
hsa-mir-222	0.305	DSCC1	1.4
hsa-mir-4482	0.643	DTL	1.565
hsa-mir-4688	-0.796	DTX3	-0.878
hsa-mir-4688	-0.796	DUSP8	-1.345
hsa-mir-744	0.53	DUSP8	-1.345
hsa-mir-195	-0.481	DUSP9	0.9
hsa-mir-3911	0.555	DUSP9	0.9
hsa-mir-933	-9.865	DUSP9	0.9
hsa-mir-144	-1.312	DUT	0.944
hsa-mir-222	0.305	DUT	0.944
hsa-mir-195	-0.481	DYNC1I1	2.254
hsa-mir-216a	10.185	DZANK1	-0.564
hsa-mir-7974	1.641	DZANK1	-0.564
hsa-mir-1268b	0.695	E2F1	1.784
hsa-mir-3192	-10.258	E2F1	1.784
hsa-mir-1268b	0.695	E2F2	2.343
hsa-mir-4785	-1.602	E2F2	2.343
hsa-mir-144	-1.312	E2F8	1.452
hsa-mir-144	-1.312	EBF1	-0.898
hsa-mir-3140	9.964	EBF1	-0.898
hsa-mir-3911	0.555	EDN1	-0.977
hsa-mir-4688	-0.796	EDN1	-0.977
hsa-mir-4785	-1.602	EDN1	-0.977
hsa-mir-671	0.592	EDN1	-0.977
hsa-mir-663b	10.01	EEPD1	0.971
hsa-mir-7974	1.641	EEPD1	0.971
hsa-mir-3661	0.495	EFCAB2	-0.604
hsa-mir-4636	-0.527	EFCAB2	-0.604
hsa-mir-3911	0.555	EFHD2	0.667
hsa-mir-1268b	0.695	EFNB1	0.753
hsa-mir-195	-0.481	EFNB1	0.753
hsa-mir-3911	0.555	EFNB1	0.753
hsa-mir-4688	-0.796	EFNB1	0.753
hsa-mir-1268b	0.695	EFNB2	-0.552
hsa-mir-195	-0.481	EFNB2	-0.552
hsa-mir-222	0.305	EFNB2	-0.552
hsa-mir-1268b	0.695	EFR3B	1.605
hsa-mir-3192	-10.258	EFR3B	1.605
hsa-mir-3661	0.495	EI24	0.559
hsa-mir-7974	1.641	EI24	0.559
hsa-mir-222	0.305	EIF1	-0.656
hsa-mir-195	-0.481	EIF4E	0.69
hsa-mir-195	-0.481	EIF5A	0.702
hsa-mir-4688	-0.796	EIF5AL1	0.714
hsa-mir-1910	0.802	EML3	0.422
hsa-mir-4785	-1.602	EML3	0.422
hsa-mir-744	0.53	EML3	0.422
hsa-mir-4482	0.643	EML5	0.93
hsa-mir-1910	0.802	EMX2	-1.117
hsa-mir-222	0.305	EMX2	-1.117
hsa-mir-3934	0.435	EMX2	-1.117
hsa-mir-362	-0.204	ENDOD1	0.592
hsa-mir-3661	0.495	EPAS1	0.601
hsa-mir-744	0.53	EPAS1	0.601
hsa-mir-1268b	0.695	EPB41	-0.566
hsa-mir-4688	-0.796	EPB41L5	-0.63
hsa-mir-7705	-0.496	EPB41L5	-0.63
hsa-mir-744	0.53	EPHB2	0.542
hsa-mir-7974	1.641	EPHB2	0.542
hsa-mir-933	-9.865	EPHB2	0.542
hsa-mir-744	0.53	EPN3	0.579
hsa-mir-663b	10.01	EPSTI1	-0.852
hsa-mir-3934	0.435	ERAP1	-0.668
hsa-mir-1268b	0.695	ERFE	1.282
hsa-mir-4688	-0.796	ERFE	1.282
hsa-mir-7974	1.641	ERFE	1.282
hsa-mir-3192	-10.258	ERN1	-0.86
hsa-mir-3661	0.495	ERN1	-0.86
hsa-mir-4688	-0.796	ERO1B	-1.47
hsa-mir-1276	0.504	ERP27	-0.843
hsa-mir-3911	0.555	ERP27	-0.843
hsa-mir-7705	-0.496	ERRFI1	-0.647
hsa-mir-195	-0.481	ESRP1	-0.791
hsa-mir-3934	0.435	ESRP1	-0.791
hsa-mir-1268b	0.695	EXOSC2	0.462
hsa-mir-1268b	0.695	EXPH5	-0.595
hsa-mir-7705	-0.496	EXT2	0.447
hsa-mir-1268b	0.695	EXTL3	0.472
hsa-mir-195	-0.481	EXTL3	0.472
hsa-mir-3192	-10.258	EXTL3	0.472
hsa-mir-3661	0.495	F3	-0.869
hsa-mir-933	-9.865	F3	-0.869
hsa-mir-500a	0.193	FAAP24	0.655
hsa-mir-1910	0.802	FABP4	2.348
hsa-mir-144	-1.312	FABP5	2.137
hsa-mir-744	0.53	FAM107B	-0.64
hsa-mir-7974	1.641	FAM107B	-0.64
hsa-mir-4482	0.643	FAM111B	2.61
hsa-mir-362	-0.204	FAM111B	2.61
hsa-mir-7974	1.641	FAM111B	2.61
hsa-mir-3192	-10.258	FAM167A	-0.786
hsa-mir-3911	0.555	FAM167A	-0.786
hsa-mir-222	0.305	FAM214A	-0.547
hsa-mir-4482	0.643	FAM227A	-0.768
hsa-mir-3192	-10.258	FAM227A	-0.768
hsa-mir-1276	0.504	FAM227B	-0.703
hsa-mir-216a	10.185	FAM24B	-0.744
hsa-mir-663b	10.01	FAM50B	-3.208
hsa-mir-1910	0.802	FAM71F2	-1.133
hsa-mir-4482	0.643	FAM71F2	-1.133
hsa-mir-3911	0.555	FAM71F2	-1.133
hsa-mir-3934	0.435	FAM71F2	-1.133
hsa-mir-4636	-0.527	FAM72C/FAM72D	0.875
hsa-mir-3192	-10.258	FAM83A	1.181
hsa-mir-3661	0.495	FAM83A	1.181
hsa-mir-144	-1.312	FAM83D	1.006
hsa-mir-195	-0.481	FASN	0.96
hsa-mir-195	-0.481	FAT3	-0.553
hsa-mir-216a	10.185	FAT3	-0.553
hsa-mir-7974	1.641	FAT3	-0.553
hsa-mir-1268b	0.695	FBXL20	-0.521
hsa-mir-195	-0.481	FBXL20	-0.521
hsa-mir-144	-1.312	FBXL3	-0.582
hsa-mir-3934	0.435	FBXL3	-0.582
hsa-mir-1910	0.802	FBXO16	-0.655
hsa-mir-3192	-10.258	FBXO16	-0.655
hsa-mir-4482	0.643	FBXO30	-0.542
hsa-mir-3140	9.964	FBXO30	-0.542
hsa-mir-3192	-10.258	FBXO36	0.796
hsa-mir-362	-0.204	FBXO36	0.796
hsa-mir-671	0.592	FBXO36	0.796
hsa-mir-195	-0.481	FCRL2	2.314
hsa-mir-7974	1.641	FCRL2	2.314
hsa-mir-195	-0.481	FERMT2	-1.233
hsa-mir-222	0.305	FERMT2	-1.233
hsa-mir-7974	1.641	FFAR4	1.321
hsa-mir-7705	-0.496	FGD4	-0.875
hsa-mir-195	-0.481	FGF2	-0.772
hsa-mir-3661	0.495	FGF2	-0.772
hsa-mir-3911	0.555	FGFBP1	1.379
hsa-mir-4688	-0.796	FGFR3	1.059
hsa-mir-195	-0.481	FHL2	-0.595
hsa-mir-1276	0.504	FIBIN	-1.55
hsa-mir-3192	-10.258	FKBP4	0.499
hsa-mir-7974	1.641	FKBP5	2.054
hsa-mir-4785	-1.602	FLVCR2	-1.086
hsa-mir-3661	0.495	FLYWCH1	-0.556
hsa-mir-3911	0.555	FLYWCH1	-0.556
hsa-mir-744	0.53	FLYWCH1	-0.556
hsa-mir-4688	-0.796	FMNL3	1.057
hsa-mir-195	-0.481	FN3KRP	0.498
hsa-mir-144	-1.312	FOSB	-0.932
hsa-mir-3192	-10.258	FOSB	-0.932
hsa-mir-4688	-0.796	FOSB	-0.932
hsa-mir-4482	0.643	FOXL1	1.793
hsa-mir-3192	-10.258	FOXL1	1.793
hsa-mir-671	0.592	FOXL1	1.793
hsa-mir-3140	9.964	FOXN1	1.923
hsa-mir-3661	0.495	FOXN1	1.923
hsa-mir-3911	0.555	FOXN1	1.923
hsa-mir-195	-0.481	FOXRED1	0.564
hsa-mir-1910	0.802	FOXRED1	0.564
hsa-mir-671	0.592	FOXRED1	0.564
hsa-mir-7974	1.641	FOXRED1	0.564
hsa-mir-744	0.53	FOXRED2	0.502
hsa-mir-1268b	0.695	FSCN1	0.549
hsa-mir-1910	0.802	FSCN1	0.549
hsa-mir-4688	-0.796	FSCN1	0.549
hsa-mir-195	-0.481	FSTL1	-0.558
hsa-mir-663b	10.01	FSTL1	-0.558
hsa-mir-671	0.592	FSTL1	-0.558
hsa-mir-4636	-0.527	FTH1	-0.523
hsa-mir-4785	-1.602	FTH1	-0.523
hsa-mir-663b	10.01	FTSJ3	0.411
hsa-mir-195	-0.481	FURIN	0.668
hsa-mir-1268b	0.695	FUT11	0.754
hsa-mir-195	-0.481	FUT3	-0.911
hsa-mir-3192	-10.258	FZD8	1.547
hsa-mir-195	-0.481	GABARAPL1	-1.102
hsa-mir-3911	0.555	GABARAPL1	-1.102
hsa-mir-195	-0.481	GABBR1	-0.803
hsa-mir-4482	0.643	GABRQ	1.234
hsa-mir-4688	-0.796	GABRQ	1.234
hsa-mir-362	-0.204	GADD45A	-0.827
hsa-mir-500a	0.193	GADD45A	-0.827
hsa-mir-195	-0.481	GALC	-0.738
hsa-mir-222	0.305	GALC	-0.738
hsa-mir-3192	-10.258	GALC	-0.738
hsa-mir-195	-0.481	GALNT7	-0.597
hsa-mir-1910	0.802	GALNT7	-0.597
hsa-mir-3192	-10.258	GARS1	-0.618
hsa-mir-7974	1.641	GAS2L1	0.65
hsa-mir-7974	1.641	GATD3A/GATD3B	0.891
hsa-mir-362	-0.204	GBGT1	-0.616
hsa-mir-4785	-1.602	GBGT1	-0.616
hsa-mir-195	-0.481	GCC2	-0.575
hsa-mir-144	-1.312	GCLC	-0.653
hsa-mir-195	-0.481	GCLC	-0.653
hsa-mir-216a	10.185	GEMIN6	0.643
hsa-mir-195	-0.481	GFPT1	-1.268
hsa-mir-216a	10.185	GINS1	1.486
hsa-mir-4688	-0.796	GINS1	1.486
hsa-mir-4482	0.643	GINS3	0.915
hsa-mir-3140	9.964	GINS4	1.019
hsa-mir-222	0.305	GJB6	1.151
hsa-mir-3140	9.964	GKAP1	-0.864
hsa-mir-1268b	0.695	GLB1L2	0.823
hsa-mir-195	-0.481	GLRX	0.57
hsa-mir-1268b	0.695	GM2A	0.85
hsa-mir-222	0.305	GMNN	1.074
hsa-mir-1268b	0.695	GNA11	0.437
hsa-mir-7974	1.641	GNA11	0.437
hsa-mir-195	-0.481	GOLGA5	-0.552
hsa-mir-144	-1.312	GOLGA6L9 (includes others)	-0.709
hsa-mir-4482	0.643	GOLGA6L9 (includes others)	-0.709
hsa-mir-3192	-10.258	GOLGA6L9 (includes others)	-0.709
hsa-mir-144	-1.312	GOLGA8A/GOLGA8B	-0.971
hsa-mir-744	0.53	GPER1	1.081
hsa-mir-4785	-1.602	GPR1	-2.167
hsa-mir-3140	9.964	GPR179	-3.479
hsa-mir-663b	10.01	GPR3	1.583
hsa-mir-7974	1.641	GPR3	1.583
hsa-mir-3192	-10.258	GPRC5A	-0.848
hsa-mir-3934	0.435	GPRC5A	-0.848
hsa-mir-744	0.53	GPRC5B	-0.851
hsa-mir-7974	1.641	GPRC5B	-0.851
hsa-mir-4688	-0.796	GPRIN1	0.651
hsa-mir-1910	0.802	GPX8	-0.608
hsa-mir-500a	0.193	GPX8	-0.608
hsa-mir-663b	10.01	GRAMD4	0.573
hsa-mir-195	-0.481	GRB2	0.439
hsa-mir-3934	0.435	GRB2	0.439
hsa-mir-4785	-1.602	GRB2	0.439
hsa-mir-671	0.592	GRB2	0.439
hsa-mir-144	-1.312	GRHL3	1.107
hsa-mir-3192	-10.258	GRWD1	0.521
hsa-mir-1910	0.802	GSTM2	-1.567
hsa-mir-4688	-0.796	GSTM2	-1.567
hsa-mir-195	-0.481	GUCD1	0.476
hsa-mir-216a	10.185	GUCD1	0.476
hsa-mir-4482	0.643	GUCD1	0.476
hsa-mir-4688	-0.796	GUCD1	0.476
hsa-mir-144	-1.312	GULP1	-0.743
hsa-mir-744	0.53	GYS1	0.491
hsa-mir-500a	0.193	H2AX	1.473
hsa-mir-663b	10.01	H2AX	1.473
hsa-mir-144	-1.312	H2AZ2	0.691
hsa-mir-1276	0.504	H2BC14	4.642
hsa-mir-1276	0.504	H3C1	3.271
hsa-mir-1276	0.504	H3C6	-1.196
hsa-mir-1276	0.504	H3C8	1.021
hsa-mir-222	0.305	H4C8	-0.982
hsa-mir-3661	0.495	H4C8	-0.982
hsa-mir-7974	1.641	H4C8	-0.982
hsa-mir-1276	0.504	HAND1	2.199
hsa-mir-671	0.592	HAPLN3	0.764
hsa-mir-195	-0.481	HARS1	0.465
hsa-mir-744	0.53	HARS1	0.465
hsa-mir-195	-0.481	HAS2	1.062
hsa-mir-500a	0.193	HAS2	1.062
hsa-mir-1268b	0.695	HASPIN	0.721
hsa-mir-3192	-10.258	HASPIN	0.721
hsa-mir-663b	10.01	HAUS5	0.729
hsa-mir-4688	-0.796	HBP1	-0.76
hsa-mir-744	0.53	HCFC1	0.442
hsa-mir-671	0.592	HDAC1	0.53
hsa-mir-195	-0.481	HDGF	0.465
hsa-mir-3911	0.555	HDGF	0.465
hsa-mir-671	0.592	HDGF	0.465
hsa-mir-144	-1.312	HDHD5	0.439
hsa-mir-195	-0.481	HELLS	1.019
hsa-mir-216a	10.185	HELLS	1.019
hsa-mir-7974	1.641	HELLS	1.019
hsa-mir-3192	-10.258	HES2	0.807
hsa-mir-3911	0.555	HES2	0.807
hsa-mir-744	0.53	HES2	0.807
hsa-mir-3911	0.555	HGH1	0.567
hsa-mir-4688	-0.796	HGH1	0.567
hsa-mir-195	-0.481	HIPK2	-1.23
hsa-mir-663b	10.01	HIRA	0.482
hsa-mir-3911	0.555	HIVEP3	1.092
hsa-mir-671	0.592	HIVEP3	1.092
hsa-mir-195	-0.481	HMBOX1	-0.735
hsa-mir-222	0.305	HMBOX1	-0.735
hsa-mir-3192	-10.258	HMBOX1	-0.735
hsa-mir-1276	0.504	HMCES	0.687
hsa-mir-4688	-0.796	HMCES	0.687
hsa-mir-144	-1.312	HMGN2	0.612
hsa-mir-195	-0.481	HMOX1	-1.494
hsa-mir-671	0.592	HMOX1	-1.494
hsa-mir-3192	-10.258	HNF4A	1.023
hsa-mir-663b	10.01	HNF4A	1.023
hsa-mir-3661	0.495	HNRNPAB	0.765
hsa-mir-144	-1.312	HNRNPF	0.531
hsa-mir-4688	-0.796	HR	0.646
hsa-mir-744	0.53	HR	0.646
hsa-mir-7974	1.641	HR	0.646
hsa-mir-4482	0.643	HRH1	0.767
hsa-mir-3661	0.495	HRH1	0.767
hsa-mir-1276	0.504	HS3ST1	1.08
hsa-mir-195	-0.481	HSP90B1	-1.503
hsa-mir-3934	0.435	HSPA2	1.175
hsa-mir-195	-0.481	HSPA4L	0.876
hsa-mir-4482	0.643	HSPA5	-1.389
hsa-mir-222	0.305	HSPA8	1.92
hsa-mir-3911	0.555	HSPA8	1.92
hsa-mir-7705	-0.496	HTRA1	0.728
hsa-mir-195	-0.481	HYAL3	0.679
hsa-mir-3192	-10.258	HYOU1	-1.104
hsa-mir-671	0.592	HYOU1	-1.104
hsa-mir-195	-0.481	IARS1	-0.933
hsa-mir-1910	0.802	ICMT	0.957
hsa-mir-4636	-0.527	ICMT	0.957
hsa-mir-1910	0.802	ID3	0.984
hsa-mir-362	-0.204	IDH1	-0.938
hsa-mir-144	-1.312	IDH2	1.008
hsa-mir-7974	1.641	IDH2	1.008
hsa-mir-671	0.592	IDH3B	0.511
hsa-mir-4688	-0.796	IER3	0.656
hsa-mir-744	0.53	IER3	0.656
hsa-mir-933	-9.865	IER3	0.656
hsa-mir-4688	-0.796	IFITM10	0.722
hsa-mir-671	0.592	IFITM10	0.722
hsa-mir-195	-0.481	IFITM2	0.617
hsa-mir-7974	1.641	IFITM2	0.617
hsa-mir-195	-0.481	IFRD1	-0.851
hsa-mir-222	0.305	IFRD1	-0.851
hsa-mir-3911	0.555	IL1R1	0.917
hsa-mir-4688	-0.796	IL1RL1	-1.774
hsa-mir-3192	-10.258	IL20RB	-0.647
hsa-mir-3934	0.435	IL20RB	-0.647
hsa-mir-663b	10.01	IL20RB	-0.647
hsa-mir-7974	1.641	IL20RB	-0.647
hsa-mir-7974	1.641	IL4R	0.41
hsa-mir-4482	0.643	IL6ST	-0.694
hsa-mir-7705	-0.496	IL6ST	-0.694
hsa-mir-4482	0.643	ILF3	0.444
hsa-mir-1268b	0.695	IMP3	0.531
hsa-mir-7705	-0.496	INSYN1	1.831
hsa-mir-3934	0.435	IQCC	0.978
hsa-mir-3911	0.555	IQGAP2	2.723
hsa-mir-4785	-1.602	JADE2	0.52
hsa-mir-7974	1.641	JADE2	0.52
hsa-mir-1268b	0.695	JDP2	-0.627
hsa-mir-7974	1.641	JDP2	-0.627
hsa-mir-195	-0.481	JUN	-0.929
hsa-mir-4636	-0.527	JUN	-0.929
hsa-mir-744	0.53	JUN	-0.929
hsa-mir-3140	9.964	KANK4	1.955
hsa-mir-4482	0.643	KANSL1L	-0.723
hsa-mir-3140	9.964	KAT6B	-0.605
hsa-mir-7705	-0.496	KAT6B	-0.605
hsa-mir-195	-0.481	KATNB1	0.776
hsa-mir-3192	-10.258	KAZALD1	0.773
hsa-mir-663b	10.01	KAZALD1	0.773
hsa-mir-671	0.592	KAZALD1	0.773
hsa-mir-4636	-0.527	KAZN	0.566
hsa-mir-195	-0.481	KBTBD4	0.46
hsa-mir-671	0.592	KCNC4	0.825
hsa-mir-744	0.53	KCNG1	-1.548
hsa-mir-195	-0.481	KCNH4	1.431
hsa-mir-3661	0.495	KCNH4	1.431
hsa-mir-671	0.592	KCNH4	1.431
hsa-mir-3140	9.964	KCNIP4	-3.926
hsa-mir-1276	0.504	KCNJ15	0.754
hsa-mir-4636	-0.527	KCNJ15	0.754
hsa-mir-663b	10.01	KCNK10	1.622
hsa-mir-3911	0.555	KDM7A	-1.168
hsa-mir-7705	-0.496	KDM7A	-1.168
hsa-mir-744	0.53	KHSRP	0.407
hsa-mir-1268b	0.695	KIAA0930	0.547
hsa-mir-4785	-1.602	KIAA0930	0.547
hsa-mir-671	0.592	KIAA1755	1.414
hsa-mir-744	0.53	KIF26A	1.163
hsa-mir-222	0.305	KIT	1.22
hsa-mir-671	0.592	KIT	1.22
hsa-mir-4482	0.643	KLF12	-0.612
hsa-mir-3661	0.495	KLF12	-0.612
hsa-mir-4688	-0.796	KLF12	-0.612
hsa-mir-216a	10.185	KLF9	-1.321
hsa-mir-663b	10.01	KLHDC7A	1.437
hsa-mir-3911	0.555	KLHDC7B	-1.864
hsa-mir-4688	-0.796	KLHDC7B	-1.864
hsa-mir-195	-0.481	KLHL18	0.448
hsa-mir-4482	0.643	KLHL18	0.448
hsa-mir-3192	-10.258	KLHL18	0.448
hsa-mir-7974	1.641	KLHL18	0.448
hsa-mir-4688	-0.796	KLHL24	-1.494
hsa-mir-195	-0.481	KLHL3	-0.744
hsa-mir-4688	-0.796	KLHL3	-0.744
hsa-mir-671	0.592	KLHL3	-0.744
hsa-mir-3661	0.495	KLHL6	2.935
hsa-mir-500a	0.193	KLRD1	-2.534
hsa-mir-3911	0.555	KMT5B	-0.741
hsa-mir-144	-1.312	KPNA2	1.014
hsa-mir-3911	0.555	KREMEN1	0.923
hsa-mir-4688	-0.796	KREMEN1	0.923
hsa-mir-671	0.592	KREMEN1	0.923
hsa-mir-1276	0.504	KRT1	2.623
hsa-mir-7705	-0.496	KRT1	2.623
hsa-mir-1268b	0.695	KRT3	1.655
hsa-mir-7974	1.641	KRT3	1.655
hsa-mir-4688	-0.796	KRT76	2.173
hsa-mir-1268b	0.695	KRT77	2.151
hsa-mir-3911	0.555	KRT77	2.151
hsa-mir-4688	-0.796	KRT77	2.151
hsa-mir-3192	-10.258	L1CAM	-1.328
hsa-mir-3192	-10.258	LAD1	0.473
hsa-mir-3661	0.495	LAD1	0.473
hsa-mir-3140	9.964	LAMA3	-0.805
hsa-mir-500a	0.193	LAMA3	-0.805
hsa-mir-195	-0.481	LAMP3	-1.659
hsa-mir-195	-0.481	LAMTOR5	0.732
hsa-mir-3661	0.495	LAMTOR5	0.732
hsa-mir-195	-0.481	LARP1B	-0.789
hsa-mir-3192	-10.258	LARP1B	-0.789
hsa-mir-362	-0.204	LARP1B	-0.789
hsa-mir-4636	-0.527	LARP1B	-0.789
hsa-mir-3934	0.435	LARP6	-1.17
hsa-mir-195	-0.481	LCA5	-0.812
hsa-mir-362	-0.204	LCE3E	3.224
hsa-mir-1276	0.504	LCMT2	0.792
hsa-mir-1910	0.802	LCMT2	0.792
hsa-mir-3661	0.495	LCMT2	0.792
hsa-mir-3911	0.555	LCMT2	0.792
hsa-mir-4688	-0.796	LDHA	1.252
hsa-mir-3911	0.555	LETM1	0.646
hsa-mir-671	0.592	LETM1	0.646
hsa-mir-7974	1.641	LETM1	0.646
hsa-mir-4688	-0.796	LGALS4	-1.021
hsa-mir-195	-0.481	LGR5	-2.329
hsa-mir-4688	-0.796	LIMK1	0.427
hsa-mir-933	-9.865	LIMK1	0.427
hsa-mir-1276	0.504	LINC01546	1.394
hsa-mir-1276	0.504	LINC02869	-1.83
hsa-mir-1276	0.504	LMNB1	1.544
hsa-mir-3140	9.964	LMNB1	1.544
hsa-mir-3911	0.555	LMNB2	1.333
hsa-mir-195	-0.481	LMO7	-0.634
hsa-mir-222	0.305	LNX2	-0.538
hsa-mir-3661	0.495	LOXL1	0.821
hsa-mir-671	0.592	LPCAT1	0.837
hsa-mir-7974	1.641	LPCAT1	0.837
hsa-mir-1276	0.504	LPIN2	-1.042
hsa-mir-4688	-0.796	LPIN2	-1.042
hsa-mir-744	0.53	LPIN2	-1.042
hsa-mir-3192	-10.258	LRG1	1.063
hsa-mir-1268b	0.695	LRRC20	0.637
hsa-mir-3192	-10.258	LRRC20	0.637
hsa-mir-3661	0.495	LRRC20	0.637
hsa-mir-3934	0.435	LRRC20	0.637
hsa-mir-4688	-0.796	LRRC20	0.637
hsa-mir-4785	-1.602	LRRC20	0.637
hsa-mir-1910	0.802	LRRC32	1.178
hsa-mir-3192	-10.258	LRRC32	1.178
hsa-mir-4688	-0.796	LRRC32	1.178
hsa-mir-744	0.53	LRRC32	1.178
hsa-mir-195	-0.481	LRRC7	-1.018
hsa-mir-195	-0.481	LRRTM2	3.28
hsa-mir-222	0.305	LRRTM2	3.28
hsa-mir-4482	0.643	LRRTM2	3.28
hsa-mir-3911	0.555	LRRTM2	3.28
hsa-mir-933	-9.865	LRRTM2	3.28
hsa-mir-3661	0.495	LRWD1	0.558
hsa-mir-195	-0.481	LURAP1L	-1.106
hsa-mir-195	-0.481	LY6E	0.51
hsa-mir-3661	0.495	LY6E	0.51
hsa-mir-671	0.592	LY6E	0.51
hsa-mir-7974	1.641	LY6E	0.51
hsa-mir-195	-0.481	LYNX1	1.306
hsa-mir-222	0.305	LYNX1	1.306
hsa-mir-3192	-10.258	LYNX1	1.306
hsa-mir-3661	0.495	LYNX1	1.306
hsa-mir-3911	0.555	LYNX1	1.306
hsa-mir-4688	-0.796	LYNX1	1.306
hsa-mir-933	-9.865	LYNX1	1.306
hsa-mir-744	0.53	LYPD3	0.698
hsa-mir-216a	10.185	LYSMD4	-0.663
hsa-mir-3934	0.435	LYSMD4	-0.663
hsa-mir-4688	-0.796	LYSMD4	-0.663
hsa-mir-663b	10.01	LYSMD4	-0.663
hsa-mir-3140	9.964	MAB21L3	0.919
hsa-mir-671	0.592	MAB21L3	0.919
hsa-mir-744	0.53	MAD1L1	0.616
hsa-mir-144	-1.312	MAD2L2	0.436
hsa-mir-744	0.53	MAFB	1.103
hsa-mir-671	0.592	MALL	1.191
hsa-mir-744	0.53	MAMDC4	-0.824
hsa-mir-144	-1.312	MANF	-0.971
hsa-mir-3934	0.435	MANF	-0.971
hsa-mir-1276	0.504	MAP1LC3B	-0.864
hsa-mir-744	0.53	MAP1LC3B	-0.864
hsa-mir-144	-1.312	MAP2K1	0.442
hsa-mir-195	-0.481	MAP2K1	0.442
hsa-mir-195	-0.481	MAP2K3	0.47
hsa-mir-144	-1.312	MAP3K5	0.736
hsa-mir-671	0.592	MAPK10	-0.544
hsa-mir-1276	0.504	MARS2	0.775
hsa-mir-3934	0.435	MATN3	-0.955
hsa-mir-144	-1.312	MBNL2	-0.616
hsa-mir-195	-0.481	MBNL2	-0.616
hsa-mir-1910	0.802	MBTD1	-0.613
hsa-mir-4482	0.643	MBTD1	-0.613
hsa-mir-7705	-0.496	MCM10	1.96
hsa-mir-3661	0.495	MCM3	1.506
hsa-mir-3911	0.555	MCM3	1.506
hsa-mir-216a	10.185	MCM4	1.402
hsa-mir-4688	-0.796	MCM7	0.818
hsa-mir-3934	0.435	MCMBP	0.712
hsa-mir-4688	-0.796	MDGA1	0.623
hsa-mir-744	0.53	MDGA1	0.623
hsa-mir-7974	1.641	MDGA1	0.623
hsa-mir-671	0.592	MED24	0.405
hsa-mir-4688	-0.796	MED31	0.573
hsa-mir-933	-9.865	MET	-0.776
hsa-mir-4688	-0.796	METTL7A	0.877
hsa-mir-144	-1.312	MEX3C	-0.622
hsa-mir-195	-0.481	MFN2	0.457
hsa-mir-195	-0.481	MGAT4A	-0.754
hsa-mir-222	0.305	MIA3	-0.841
hsa-mir-7974	1.641	MICAL2	-0.686
hsa-mir-3911	0.555	MICAL3	0.403
hsa-mir-195	-0.481	MICOS10	0.512
hsa-mir-4688	-0.796	MICOS10	0.512
hsa-mir-663b	10.01	MICOS10	0.512
hsa-mir-1268b	0.695	MILR1	-0.723
hsa-mir-195	-0.481	MINDY2	-0.976
hsa-mir-3140	9.964	MINDY2	-0.976
hsa-mir-7705	-0.496	MINDY2	-0.976
hsa-mir-3661	0.495	MKI67	1.338
hsa-mir-7974	1.641	MKI67	1.338
hsa-mir-4688	-0.796	MKNK2	-0.887
hsa-mir-744	0.53	MKNK2	-0.887
hsa-mir-195	-0.481	MLLT11	0.651
hsa-mir-222	0.305	MMP1	1.313
hsa-mir-7705	-0.496	MMP13	0.82
hsa-mir-1910	0.802	MOSPD1	-0.691
hsa-mir-1268b	0.695	MOSPD2	-0.641
hsa-mir-4482	0.643	MPP1	1.066
hsa-mir-3140	9.964	MPP1	1.066
hsa-mir-4688	-0.796	MPP1	1.066
hsa-mir-3192	-10.258	MPP2	0.667
hsa-mir-3661	0.495	MPP2	0.667
hsa-mir-4688	-0.796	MRAS	-1.962
hsa-mir-744	0.53	MRI1	0.425
hsa-mir-4482	0.643	MRPL14	0.591
hsa-mir-4688	-0.796	MRPL18	0.502
hsa-mir-7974	1.641	MRPL18	0.502
hsa-mir-195	-0.481	MRPL20	0.596
hsa-mir-144	-1.312	MRPL27	0.547
hsa-mir-3192	-10.258	MRPL27	0.547
hsa-mir-3661	0.495	MRPL27	0.547
hsa-mir-3911	0.555	MRPL27	0.547
hsa-mir-1268b	0.695	MRPL4	0.576
hsa-mir-671	0.592	MRPL4	0.576
hsa-mir-744	0.53	MRPL4	0.576
hsa-mir-7974	1.641	MRPL4	0.576
hsa-mir-671	0.592	MRPL49	0.499
hsa-mir-7974	1.641	MRPL49	0.499
hsa-mir-4688	-0.796	MRPS12	0.579
hsa-mir-7705	-0.496	MRPS23	0.439
hsa-mir-7705	-0.496	MRPS28	0.605
hsa-mir-3911	0.555	MRTO4	0.52
hsa-mir-3911	0.555	MSN	0.614
hsa-mir-4688	-0.796	MSN	0.614
hsa-mir-222	0.305	MSRB3	-1.426
hsa-mir-3911	0.555	MSRB3	-1.426
hsa-mir-195	-0.481	MTMR3	-0.555
hsa-mir-3192	-10.258	MVK	0.701
hsa-mir-4688	-0.796	MVK	0.701
hsa-mir-3140	9.964	MXI1	-0.744
hsa-mir-7705	-0.496	MXI1	-0.744
hsa-mir-144	-1.312	MXRA5	0.66
hsa-mir-195	-0.481	MYADM	-0.522
hsa-mir-4785	-1.602	MYADM	-0.522
hsa-mir-744	0.53	MYADM	-0.522
hsa-mir-195	-0.481	MYB	1.591
hsa-mir-222	0.305	MYB	1.591
hsa-mir-500a	0.193	MYB	1.591
hsa-mir-3661	0.495	MYBL2	1.515
hsa-mir-7974	1.641	MYCBP	0.687
hsa-mir-3911	0.555	MYLK2	1.411
hsa-mir-663b	10.01	MYO19	0.508
hsa-mir-3140	9.964	MYOCD	-1.111
hsa-mir-3911	0.555	MYOCD	-1.111
hsa-mir-7974	1.641	MYOCD	-1.111
hsa-mir-3192	-10.258	MYORG	0.745
hsa-mir-1910	0.802	NABP1	-1.089
hsa-mir-3911	0.555	NACC1	0.49
hsa-mir-4688	-0.796	NACC1	0.49
hsa-mir-663b	10.01	NACC1	0.49
hsa-mir-3192	-10.258	NAV2	-0.83
hsa-mir-3934	0.435	NAV2	-0.83
hsa-mir-4482	0.643	NAV3	1.138
hsa-mir-3911	0.555	NAV3	1.138
hsa-mir-195	-0.481	NBEA	-1.064
hsa-mir-222	0.305	NBPF1 (includes others)	-0.996
hsa-mir-4482	0.643	NBPF1 (includes others)	-0.996
hsa-mir-1276	0.504	NCAPD2	0.927
hsa-mir-4636	-0.527	NCLN	0.563
hsa-mir-744	0.53	NCLN	0.563
hsa-mir-1910	0.802	NCR3LG1	0.859
hsa-mir-3192	-10.258	NCR3LG1	0.859
hsa-mir-1268b	0.695	NCS1	0.524
hsa-mir-195	-0.481	NCS1	0.524
hsa-mir-3661	0.495	NCS1	0.524
hsa-mir-3911	0.555	NCS1	0.524
hsa-mir-671	0.592	NCS1	0.524
hsa-mir-744	0.53	NCS1	0.524
hsa-mir-7974	1.641	NCS1	0.524
hsa-mir-663b	10.01	NDRG2	0.804
hsa-mir-222	0.305	NDUFA1	0.751
hsa-mir-744	0.53	NDUFA4L2	-1.505
hsa-mir-7974	1.641	NDUFA4L2	-1.505
hsa-mir-1268b	0.695	NDUFA8	0.593
hsa-mir-3934	0.435	NDUFAF8	0.584
hsa-mir-362	-0.204	NDUFB2	0.559
hsa-mir-500a	0.193	NDUFB2	0.559
hsa-mir-4688	-0.796	NDUFB4	0.422
hsa-mir-500a	0.193	NDUFS5	0.711
hsa-mir-3192	-10.258	NEDD4	-1.108
hsa-mir-4482	0.643	NEDD8	0.725
hsa-mir-144	-1.312	NEK6	0.787
hsa-mir-1268b	0.695	NES	0.912
hsa-mir-1268b	0.695	NEU3	0.514
hsa-mir-222	0.305	NEU3	0.514
hsa-mir-3140	9.964	NEU3	0.514
hsa-mir-3661	0.495	NEU3	0.514
hsa-mir-3911	0.555	NEU3	0.514
hsa-mir-663b	10.01	NEU3	0.514
hsa-mir-7974	1.641	NEU3	0.514
hsa-mir-3661	0.495	NFIC	0.473
hsa-mir-4688	-0.796	NFIC	0.473
hsa-mir-4785	-1.602	NFIC	0.473
hsa-mir-744	0.53	NFIC	0.473
hsa-mir-500a	0.193	NFIL3	-0.586
hsa-mir-3911	0.555	NFKBIA	0.806
hsa-mir-195	-0.481	NFS1	0.599
hsa-mir-195	-0.481	NIPAL2	-0.524
hsa-mir-4688	-0.796	NLRP2	0.529
hsa-mir-3661	0.495	NLRP7	0.975
hsa-mir-4636	-0.527	NLRP7	0.975
hsa-mir-216a	10.185	NME1	0.762
hsa-mir-362	-0.204	NME1	0.762
hsa-mir-1910	0.802	NMRK1	-0.552
hsa-mir-7974	1.641	NMRK1	-0.552
hsa-mir-3661	0.495	NOP16	0.58
hsa-mir-4688	-0.796	NPAS2	-1.449
hsa-mir-4688	-0.796	NPFFR1	1.375
hsa-mir-663b	10.01	NPFFR1	1.375
hsa-mir-671	0.592	NPFFR1	1.375
hsa-mir-3661	0.495	NPLOC4	0.444
hsa-mir-3911	0.555	NPLOC4	0.444
hsa-mir-663b	10.01	NPLOC4	0.444
hsa-mir-671	0.592	NPLOC4	0.444
hsa-mir-933	-9.865	NPLOC4	0.444
hsa-mir-3934	0.435	NPPB	-3.204
hsa-mir-744	0.53	NRARP	0.965
hsa-mir-744	0.53	NRGN	1.271
hsa-mir-1910	0.802	NRM	0.624
hsa-mir-4688	-0.796	NRM	0.624
hsa-mir-671	0.592	NRM	0.624
hsa-mir-1268b	0.695	NTF4	-0.634
hsa-mir-3934	0.435	NTF4	-0.634
hsa-mir-744	0.53	NTF4	-0.634
hsa-mir-4688	-0.796	NUAK1	0.555
hsa-mir-744	0.53	NUAK1	0.555
hsa-mir-195	-0.481	NUAK2	0.785
hsa-mir-3192	-10.258	NUAK2	0.785
hsa-mir-3911	0.555	NUAK2	0.785
hsa-mir-663b	10.01	NUAK2	0.785
hsa-mir-1276	0.504	NUDT5	0.544
hsa-mir-4482	0.643	NUDT5	0.544
hsa-mir-1910	0.802	NUDT8	1.197
hsa-mir-744	0.53	NUDT8	1.197
hsa-mir-3911	0.555	NUP188	0.602
hsa-mir-4688	-0.796	NUP210	0.92
hsa-mir-3661	0.495	NWD2	-1.193
hsa-mir-3911	0.555	NWD2	-1.193
hsa-mir-7974	1.641	NWD2	-1.193
hsa-mir-144	-1.312	NYAP2	-0.923
hsa-mir-222	0.305	NYAP2	-0.923
hsa-mir-7705	-0.496	NYAP2	-0.923
hsa-mir-1276	0.504	OAS3	1.16
hsa-mir-4482	0.643	OAT	0.513
hsa-mir-500a	0.193	OAT	0.513
hsa-mir-671	0.592	OGA	-0.814
hsa-mir-4688	-0.796	OGDH	0.582
hsa-mir-663b	10.01	OGDH	0.582
hsa-mir-744	0.53	OGDH	0.582
hsa-mir-195	-0.481	OGT	-1.111
hsa-mir-7974	1.641	OGT	-1.111
hsa-mir-144	-1.312	OLR1	-0.532
hsa-mir-3192	-10.258	OLR1	-0.532
hsa-mir-663b	10.01	OPHN1	-0.584
hsa-mir-195	-0.481	ORMDL1	-0.534
hsa-mir-3934	0.435	ORMDL1	-0.534
hsa-mir-4688	-0.796	OSBP2	-0.982
hsa-mir-3911	0.555	OSR2	-0.712
hsa-mir-7974	1.641	OVOL1	0.513
hsa-mir-3911	0.555	P2RY1	0.79
hsa-mir-144	-1.312	P4HA1	-0.623
hsa-mir-4482	0.643	P4HA1	-0.623
hsa-mir-3911	0.555	PABPC1L	-1.137
hsa-mir-195	-0.481	PABPC4L	1.152
hsa-mir-3911	0.555	PABPC4L	1.152
hsa-mir-4482	0.643	PADI3	1.142
hsa-mir-216a	10.185	PAK3	-1.579
hsa-mir-3911	0.555	PANK4	0.462
hsa-mir-744	0.53	PANK4	0.462
hsa-mir-3911	0.555	PAPPA2	-2.881
hsa-mir-3911	0.555	PAQR4	1.269
hsa-mir-4688	-0.796	PAQR6	-0.692
hsa-mir-1268b	0.695	PAX5	1.449
hsa-mir-4688	-0.796	PAX5	1.449
hsa-mir-671	0.592	PAX5	1.449
hsa-mir-7974	1.641	PAX5	1.449
hsa-mir-933	-9.865	PAX5	1.449
hsa-mir-1276	0.504	PAXIP1-AS2	-0.638
hsa-mir-144	-1.312	PCDH18	-0.904
hsa-mir-7974	1.641	PCDH7	0.967
hsa-mir-4688	-0.796	PCDHGC3	0.571
hsa-mir-216a	10.185	PCLAF	1.031
hsa-mir-222	0.305	PCMTD1	-0.542
hsa-mir-1276	0.504	PCNA	1.734
hsa-mir-4688	-0.796	PDE5A	-1.401
hsa-mir-3911	0.555	PDE6D	0.506
hsa-mir-195	-0.481	PDIA6	-0.938
hsa-mir-671	0.592	PDLIM5	-0.593
hsa-mir-4482	0.643	PDZK1	-0.689
hsa-mir-3661	0.495	PEBP1	0.537
hsa-mir-144	-1.312	PFDN6	0.487
hsa-mir-222	0.305	PFDN6	0.487
hsa-mir-3934	0.435	PFDN6	0.487
hsa-mir-7974	1.641	PFDN6	0.487
hsa-mir-3934	0.435	PFKFB3	0.523
hsa-mir-4785	-1.602	PFKFB3	0.523
hsa-mir-3661	0.495	PGAM1	1.033
hsa-mir-4688	-0.796	PGAM1	1.033
hsa-mir-4688	-0.796	PGAM4	1.405
hsa-mir-4688	-0.796	PGK1	0.798
hsa-mir-1910	0.802	PGP	0.633
hsa-mir-663b	10.01	PHB	0.696
hsa-mir-7974	1.641	PHB	0.696
hsa-mir-3661	0.495	PHC1	-0.553
hsa-mir-4785	-1.602	PHEX	0.822
hsa-mir-3911	0.555	PHF11	-0.572
hsa-mir-195	-0.481	PHF19	0.683
hsa-mir-3911	0.555	PHF19	0.683
hsa-mir-7974	1.641	PHF21A	-0.664
hsa-mir-195	-0.481	PHLDB2	-0.82
hsa-mir-195	-0.481	PIGA	-0.774
hsa-mir-1910	0.802	PIGA	-0.774
hsa-mir-744	0.53	PITX1	0.717
hsa-mir-671	0.592	PIWIL1	2.337
hsa-mir-671	0.592	PKD1L2	-1.847
hsa-mir-3140	9.964	PKP2	-0.532
hsa-mir-3192	-10.258	PKP2	-0.532
hsa-mir-671	0.592	PKP2	-0.532
hsa-mir-144	-1.312	PLA2G4A	1.101
hsa-mir-3911	0.555	PLA2G4F	1.761
hsa-mir-4688	-0.796	PLA2G6	-0.657
hsa-mir-195	-0.481	PLAG1	-0.832
hsa-mir-144	-1.312	PLAT	1.145
hsa-mir-3140	9.964	PLAT	1.145
hsa-mir-4785	-1.602	PLAT	1.145
hsa-mir-1268b	0.695	PLCXD1	0.728
hsa-mir-3192	-10.258	PLCXD1	0.728
hsa-mir-744	0.53	PLCXD1	0.728
hsa-mir-1276	0.504	PLCXD3	1.269
hsa-mir-222	0.305	PLCXD3	1.269
hsa-mir-4482	0.643	PLCXD3	1.269
hsa-mir-3911	0.555	PLCXD3	1.269
hsa-mir-3934	0.435	PLCXD3	1.269
hsa-mir-1268b	0.695	PLD1	-0.709
hsa-mir-1276	0.504	PLD1	-0.709
hsa-mir-195	-0.481	PLD1	-0.709
hsa-mir-671	0.592	PLD1	-0.709
hsa-mir-7974	1.641	PLD1	-0.709
hsa-mir-1268b	0.695	PLEKHA7	0.451
hsa-mir-671	0.592	PLEKHA7	0.451
hsa-mir-195	-0.481	PLEKHA8	-0.626
hsa-mir-3911	0.555	PLEKHA8	-0.626
hsa-mir-3192	-10.258	PLIN3	0.735
hsa-mir-3934	0.435	PLIN3	0.735
hsa-mir-195	-0.481	PLK1	1.055
hsa-mir-195	-0.481	PLPP3	0.706
hsa-mir-222	0.305	PLPP3	0.706
hsa-mir-144	-1.312	PLPP5	-1.012
hsa-mir-4688	-0.796	PLXNA4	1.907
hsa-mir-1276	0.504	PNISR	-0.571
hsa-mir-195	-0.481	PNISR	-0.571
hsa-mir-195	-0.481	PNP	0.778
hsa-mir-222	0.305	PNP	0.778
hsa-mir-3911	0.555	PNP	0.778
hsa-mir-744	0.53	PNPLA2	-0.869
hsa-mir-144	-1.312	PNRC1	-0.756
hsa-mir-1910	0.802	POC1A	0.662
hsa-mir-3911	0.555	POC1A	0.662
hsa-mir-663b	10.01	PODNL1	1.093
hsa-mir-3140	9.964	POLD3	0.726
hsa-mir-663b	10.01	POLDIP2	0.424
hsa-mir-4688	-0.796	POLE	1.077
hsa-mir-671	0.592	POLE	1.077
hsa-mir-195	-0.481	POLE4	0.497
hsa-mir-671	0.592	POLE4	0.497
hsa-mir-1268b	0.695	POLH	0.588
hsa-mir-195	-0.481	POLR1A	0.501
hsa-mir-4688	-0.796	POLR1A	0.501
hsa-mir-7974	1.641	POLR1A	0.501
hsa-mir-7974	1.641	POLR2E	0.515
hsa-mir-216a	10.185	POLR2K	0.749
hsa-mir-1276	0.504	POLRMT	0.438
hsa-mir-144	-1.312	POMP	0.61
hsa-mir-3934	0.435	POMP	0.61
hsa-mir-195	-0.481	PPIF	0.845
hsa-mir-195	-0.481	PPIH	0.601
hsa-mir-195	-0.481	PPM1E	-1.586
hsa-mir-3911	0.555	PPM1G	0.503
hsa-mir-144	-1.312	PPM1K	-1.181
hsa-mir-933	-9.865	PPM1K	-1.181
hsa-mir-671	0.592	PPP1R10	0.541
hsa-mir-4482	0.643	PPP1R3B	-1.35
hsa-mir-3192	-10.258	PPP1R3B	-1.35
hsa-mir-195	-0.481	PPP2R1A	0.428
hsa-mir-3661	0.495	PPP2R2C	0.831
hsa-mir-663b	10.01	PPP2R2C	0.831
hsa-mir-3934	0.435	PPP4R1L	-0.809
hsa-mir-744	0.53	PPP5C	0.65
hsa-mir-1276	0.504	PRAG1	0.748
hsa-mir-4688	-0.796	PRAG1	0.748
hsa-mir-933	-9.865	PRDM8	-1.174
hsa-mir-4688	-0.796	PRDX2	0.599
hsa-mir-3661	0.495	PRELID1	0.602
hsa-mir-3192	-10.258	PRICKLE2	2.015
hsa-mir-3661	0.495	PRICKLE2	2.015
hsa-mir-195	-0.481	PRKAB2	-0.748
hsa-mir-1910	0.802	PRKAB2	-0.748
hsa-mir-3911	0.555	PRKAB2	-0.748
hsa-mir-663b	10.01	PRKAB2	-0.748
hsa-mir-3192	-10.258	PRKACA	0.53
hsa-mir-3661	0.495	PRKACA	0.53
hsa-mir-4688	-0.796	PRKACA	0.53
hsa-mir-7974	1.641	PRKACA	0.53
hsa-mir-1268b	0.695	PRKAR1B	0.411
hsa-mir-4688	-0.796	PRKAR1B	0.411
hsa-mir-195	-0.481	PRKAR2A	0.585
hsa-mir-744	0.53	PRKCG	-1.357
hsa-mir-216a	10.185	PRPS1	0.698
hsa-mir-222	0.305	PRPS1	0.698
hsa-mir-671	0.592	PRPS1	0.698
hsa-mir-362	-0.204	PRR15	-0.758
hsa-mir-4688	-0.796	PRRT4	1.841
hsa-mir-744	0.53	PRRT4	1.841
hsa-mir-3192	-10.258	PRSS16	-1.044
hsa-mir-4482	0.643	PRXL2B	0.535
hsa-mir-3192	-10.258	PRXL2B	0.535
hsa-mir-3661	0.495	PRXL2B	0.535
hsa-mir-744	0.53	PRXL2B	0.535
hsa-mir-1268b	0.695	PSD4	0.433
hsa-mir-3192	-10.258	PSD4	0.433
hsa-mir-671	0.592	PSG1	-1.364
hsa-mir-1268b	0.695	PSG5	-1.608
hsa-mir-671	0.592	PSG5	-1.608
hsa-mir-933	-9.865	PSMB2	0.748
hsa-mir-663b	10.01	PSMB5	0.595
hsa-mir-4482	0.643	PSMC3IP	0.884
hsa-mir-3140	9.964	PSMD11	0.697
hsa-mir-1910	0.802	PSMD13	0.626
hsa-mir-3934	0.435	PSMD13	0.626
hsa-mir-3911	0.555	PSMD3	0.722
hsa-mir-1910	0.802	PSMD8	0.449
hsa-mir-4636	-0.527	PSMD8	0.449
hsa-mir-3192	-10.258	PSME3	0.508
hsa-mir-3192	-10.258	PSORS1C1	-0.989
hsa-mir-4482	0.643	PTAFR	0.7
hsa-mir-671	0.592	PTAFR	0.7
hsa-mir-933	-9.865	PTDSS1	0.421
hsa-mir-1268b	0.695	PTGIS	-1.195
hsa-mir-3192	-10.258	PTGIS	-1.195
hsa-mir-663b	10.01	PTGIS	-1.195
hsa-mir-933	-9.865	PTGIS	-1.195
hsa-mir-4482	0.643	PTGS1	0.852
hsa-mir-3661	0.495	PTGS1	0.852
hsa-mir-1276	0.504	PTP4A1	-2.715
hsa-mir-144	-1.312	PTP4A1	-2.715
hsa-mir-195	-0.481	PTPN14	-0.684
hsa-mir-222	0.305	PTPRM	-0.869
hsa-mir-7974	1.641	PTPRM	-0.869
hsa-mir-195	-0.481	PTPRR	-0.676
hsa-mir-222	0.305	PTPRR	-0.676
hsa-mir-3911	0.555	PTPRR	-0.676
hsa-mir-7974	1.641	PTPRR	-0.676
hsa-mir-195	-0.481	PUF60	0.611
hsa-mir-7974	1.641	PUSL1	0.589
hsa-mir-4482	0.643	PXDC1	-0.897
hsa-mir-3192	-10.258	PXDC1	-0.897
hsa-mir-933	-9.865	PXDC1	-0.897
hsa-mir-1268b	0.695	PYCR1	-0.646
hsa-mir-663b	10.01	PYCR1	-0.646
hsa-mir-4688	-0.796	PYCR3	0.632
hsa-mir-7974	1.641	QRICH2	-1.673
hsa-mir-144	-1.312	RAB11FIP1	-0.541
hsa-mir-3192	-10.258	RAB1B	0.524
hsa-mir-4688	-0.796	RAB1B	0.524
hsa-mir-195	-0.481	RAB30	-0.597
hsa-mir-663b	10.01	RAB38	-0.577
hsa-mir-4688	-0.796	RAB3A	1.262
hsa-mir-663b	10.01	RAB5C	0.452
hsa-mir-7974	1.641	RAB6A	-0.511
hsa-mir-4688	-0.796	RAB8B	-0.623
hsa-mir-222	0.305	RAD51	1.262
hsa-mir-3661	0.495	RAD51	1.262
hsa-mir-7705	-0.496	RALGPS2	-0.669
hsa-mir-7705	-0.496	RAN	0.581
hsa-mir-195	-0.481	RANBP1	0.957
hsa-mir-4688	-0.796	RANBP1	0.957
hsa-mir-671	0.592	RANBP1	0.957
hsa-mir-195	-0.481	RAPGEF2	-0.535
hsa-mir-222	0.305	RBCK1	-0.603
hsa-mir-3192	-10.258	RBM3	0.522
hsa-mir-671	0.592	RBMS3	-0.511
hsa-mir-663b	10.01	RCAN1	-1.579
hsa-mir-1268b	0.695	RCC1	0.945
hsa-mir-3192	-10.258	RCC1	0.945
hsa-mir-4688	-0.796	RCC1	0.945
hsa-mir-7705	-0.496	RCC1	0.945
hsa-mir-3140	9.964	RCN1	-0.516
hsa-mir-195	-0.481	RELT	0.739
hsa-mir-4688	-0.796	RELT	0.739
hsa-mir-671	0.592	RELT	0.739
hsa-mir-744	0.53	RELT	0.739
hsa-mir-744	0.53	RFC2	1.041
hsa-mir-3192	-10.258	RFTN2	-2.252
hsa-mir-4688	-0.796	RFTN2	-2.252
hsa-mir-195	-0.481	RFWD3	0.658
hsa-mir-4688	-0.796	RFWD3	0.658
hsa-mir-195	-0.481	RFX3	-1.075
hsa-mir-222	0.305	RFX3	-1.075
hsa-mir-222	0.305	RGS7	-1.25
hsa-mir-3192	-10.258	RHBDL1	-0.959
hsa-mir-4688	-0.796	RHBDL1	-0.959
hsa-mir-4482	0.643	RHEBL1	0.892
hsa-mir-3192	-10.258	RHOB	-0.902
hsa-mir-4688	-0.796	RHOB	-0.902
hsa-mir-4785	-1.602	RHOBTB2	0.784
hsa-mir-671	0.592	RHOQ	-0.775
hsa-mir-663b	10.01	RIBC2	1.99
hsa-mir-1276	0.504	RIC3	-1.371
hsa-mir-1910	0.802	RIC3	-1.371
hsa-mir-362	-0.204	RIMKLB	-0.853
hsa-mir-7705	-0.496	RIOK3	-0.696
hsa-mir-4688	-0.796	RMI2	0.974
hsa-mir-7974	1.641	RMI2	0.974
hsa-mir-1268b	0.695	RMND1	-0.523
hsa-mir-7974	1.641	RND3	-0.968
hsa-mir-1276	0.504	RNF144B	-1.286
hsa-mir-195	-0.481	RNF144B	-1.286
hsa-mir-4482	0.643	RNF144B	-1.286
hsa-mir-362	-0.204	RNF144B	-1.286
hsa-mir-7705	-0.496	RNF144B	-1.286
hsa-mir-7974	1.641	RNF144B	-1.286
hsa-mir-4688	-0.796	RNF146	-0.632
hsa-mir-7974	1.641	RNF146	-0.632
hsa-mir-3192	-10.258	RNF152	0.635
hsa-mir-195	-0.481	RNF165	-1.064
hsa-mir-3911	0.555	RNF165	-1.064
hsa-mir-4688	-0.796	RNF165	-1.064
hsa-mir-195	-0.481	RNF217	-0.635
hsa-mir-3192	-10.258	RNF217	-0.635
hsa-mir-663b	10.01	RNF217	-0.635
hsa-mir-4688	-0.796	RNF38	-0.606
hsa-mir-4785	-1.602	RNF38	-0.606
hsa-mir-671	0.592	RNF38	-0.606
hsa-mir-195	-0.481	RNF43	-0.528
hsa-mir-4688	-0.796	RNF43	-0.528
hsa-mir-4688	-0.796	RNFT2	0.751
hsa-mir-744	0.53	RNFT2	0.751
hsa-mir-744	0.53	ROR2	1.072
hsa-mir-195	-0.481	RORA	-1.675
hsa-mir-3911	0.555	RORA	-1.675
hsa-mir-744	0.53	RORA	-1.675
hsa-mir-4688	-0.796	RP11_385D131	-0.681
hsa-mir-7705	-0.496	RP11_385D131	-0.681
hsa-mir-216a	10.185	RP5_832C25	0.97
hsa-mir-671	0.592	RP5_832C25	0.97
hsa-mir-7705	-0.496	RPA3	0.988
hsa-mir-1276	0.504	RPP25	1.399
hsa-mir-195	-0.481	RPP25	1.399
hsa-mir-1910	0.802	RPP25	1.399
hsa-mir-663b	10.01	RPS6KA1	0.521
hsa-mir-671	0.592	RPS6KA1	0.521
hsa-mir-7974	1.641	RPS6KA1	0.521
hsa-mir-3192	-10.258	RPS6KA4	0.575
hsa-mir-3661	0.495	RPS6KA6	-0.873
hsa-mir-1268b	0.695	RPS6KB2	0.546
hsa-mir-744	0.53	RPS6KB2	0.546
hsa-mir-1910	0.802	RRM2	1.77
hsa-mir-4688	-0.796	RRM2	1.77
hsa-mir-7974	1.641	RRM2	1.77
hsa-mir-3192	-10.258	RRP36	0.463
hsa-mir-4688	-0.796	RRP36	0.463
hsa-mir-663b	10.01	RRP36	0.463
hsa-mir-7974	1.641	RRP36	0.463
hsa-mir-744	0.53	RTN4RL1	0.785
hsa-mir-1268b	0.695	RWDD2A	-0.596
hsa-mir-4482	0.643	RWDD2A	-0.596
hsa-mir-3661	0.495	RWDD2A	-0.596
hsa-mir-4636	-0.527	RWDD2A	-0.596
hsa-mir-1910	0.802	S100A2	1.015
hsa-mir-1910	0.802	S100A7A	2.27
hsa-mir-3661	0.495	S100A7A	2.27
hsa-mir-3911	0.555	S100A7A	2.27
hsa-mir-3934	0.435	S100A7A	2.27
hsa-mir-3192	-10.258	SAC3D1	0.743
hsa-mir-1268b	0.695	SALL4	-0.593
hsa-mir-195	-0.481	SALL4	-0.593
hsa-mir-4482	0.643	SALL4	-0.593
hsa-mir-4688	-0.796	SAMD1	0.929
hsa-mir-3911	0.555	SAMD11	0.959
hsa-mir-663b	10.01	SAMD11	0.959
hsa-mir-144	-1.312	SAMD12	-0.683
hsa-mir-362	-0.204	SAMD12	-0.683
hsa-mir-3934	0.435	SAMD12	-0.683
hsa-mir-671	0.592	SAMD12	-0.683
hsa-mir-7974	1.641	SAMD12	-0.683
hsa-mir-195	-0.481	SAMD4A	-0.737
hsa-mir-3140	9.964	SAMD4A	-0.737
hsa-mir-744	0.53	SAMD4A	-0.737
hsa-mir-1268b	0.695	SAPCD2	1.099
hsa-mir-4785	-1.602	SAPCD2	1.099
hsa-mir-744	0.53	SAPCD2	1.099
hsa-mir-3140	9.964	SARAF	-0.691
hsa-mir-3911	0.555	SARS1	-0.636
hsa-mir-7705	-0.496	SCARA3	0.496
hsa-mir-4482	0.643	SCEL	-1.414
hsa-mir-3140	9.964	SCEL	-1.414
hsa-mir-1268b	0.695	SCGB1A1	1.153
hsa-mir-195	-0.481	SCN3B	-1.958
hsa-mir-1910	0.802	SCN3B	-1.958
hsa-mir-3661	0.495	SCN3B	-1.958
hsa-mir-3911	0.555	SCN3B	-1.958
hsa-mir-7974	1.641	SCN3B	-1.958
hsa-mir-1910	0.802	SCNN1G	1.158
hsa-mir-7974	1.641	SCNN1G	1.158
hsa-mir-7974	1.641	SDC1	0.683
hsa-mir-144	-1.312	SECISBP2L	-0.547
hsa-mir-3192	-10.258	SEL1L	-1.224
hsa-mir-4688	-0.796	SELENON	0.516
hsa-mir-3661	0.495	SELENOS	-0.648
hsa-mir-4636	-0.527	SEM1	0.575
hsa-mir-7974	1.641	SENP8	-0.536
hsa-mir-144	-1.312	SEPHS1	0.51
hsa-mir-4688	-0.796	SEPHS1	0.51
hsa-mir-663b	10.01	SEPHS1	0.51
hsa-mir-7974	1.641	SEPHS1	0.51
hsa-mir-4482	0.643	SERAC1	-0.582
hsa-mir-362	-0.204	SERAC1	-0.582
hsa-mir-4636	-0.527	SERINC1	-0.652
hsa-mir-7974	1.641	SERP1	-0.686
hsa-mir-4688	-0.796	SERPINF1	-0.95
hsa-mir-671	0.592	SF3B3	0.617
hsa-mir-3192	-10.258	SF3B5	0.611
hsa-mir-4688	-0.796	SFN	0.563
hsa-mir-744	0.53	SFN	0.563
hsa-mir-195	-0.481	SFXN1	0.604
hsa-mir-3140	9.964	SFXN1	0.604
hsa-mir-144	-1.312	SGPP1	-0.604
hsa-mir-3661	0.495	SGPP1	-0.604
hsa-mir-7705	-0.496	SGPP1	-0.604
hsa-mir-3661	0.495	SGSM1	-1.383
hsa-mir-744	0.53	SGSM1	-1.383
hsa-mir-1268b	0.695	SGTB	-0.958
hsa-mir-195	-0.481	SH3BGRL2	-0.768
hsa-mir-3934	0.435	SH3BGRL2	-0.768
hsa-mir-4636	-0.527	SH3BGRL2	-0.768
hsa-mir-7974	1.641	SH3BP5	-0.682
hsa-mir-500a	0.193	SHMT1	0.671
hsa-mir-195	-0.481	SIAH1	-0.545
hsa-mir-663b	10.01	SIAH1	-0.545
hsa-mir-3192	-10.258	SIAH3	4.862
hsa-mir-7974	1.641	SIAH3	4.862
hsa-mir-4688	-0.796	SIGMAR1	0.546
hsa-mir-7974	1.641	SIGMAR1	0.546
hsa-mir-195	-0.481	SIPA1L2	1.1
hsa-mir-7974	1.641	SIPA1L2	1.1
hsa-mir-7705	-0.496	SKIL	-0.828
hsa-mir-1268b	0.695	SKP2	0.83
hsa-mir-3661	0.495	SLAMF7	-1.106
hsa-mir-3934	0.435	SLAMF7	-1.106
hsa-mir-7705	-0.496	SLBP	0.91
hsa-mir-4482	0.643	SLC10A5	-1.123
hsa-mir-3911	0.555	SLC16A1	-0.667
hsa-mir-4688	-0.796	SLC22A15	-0.955
hsa-mir-144	-1.312	SLC22A3	-1.17
hsa-mir-3911	0.555	SLC25A15	0.873
hsa-mir-671	0.592	SLC25A15	0.873
hsa-mir-3661	0.495	SLC25A19	1.105
hsa-mir-195	-0.481	SLC25A22	0.604
hsa-mir-3911	0.555	SLC25A22	0.604
hsa-mir-4688	-0.796	SLC25A22	0.604
hsa-mir-744	0.53	SLC25A22	0.604
hsa-mir-7974	1.641	SLC25A22	0.604
hsa-mir-144	-1.312	SLC25A27	-1.196
hsa-mir-3911	0.555	SLC25A29	-0.771
hsa-mir-144	-1.312	SLC25A36	-1.017
hsa-mir-4688	-0.796	SLC27A4	0.793
hsa-mir-4688	-0.796	SLC29A1	0.921
hsa-mir-3661	0.495	SLC30A4	-1.234
hsa-mir-4688	-0.796	SLC33A1	-0.694
hsa-mir-195	-0.481	SLC35A4	0.481
hsa-mir-3192	-10.258	SLC35A4	0.481
hsa-mir-1910	0.802	SLC35B1	-0.569
hsa-mir-4636	-0.527	SLC38A2	-0.637
hsa-mir-1276	0.504	SLC41A2	-0.734
hsa-mir-195	-0.481	SLC41A2	-0.734
hsa-mir-7974	1.641	SLC43A1	-1.001
hsa-mir-7974	1.641	SLC4A8	-1.217
hsa-mir-4688	-0.796	SLC5A1	-1.11
hsa-mir-671	0.592	SLC6A11	0.453
hsa-mir-4688	-0.796	SLC6A6	0.751
hsa-mir-663b	10.01	SLC6A6	0.751
hsa-mir-744	0.53	SLC6A6	0.751
hsa-mir-1268b	0.695	SLC6A9	-0.827
hsa-mir-4688	-0.796	SLC6A9	-0.827
hsa-mir-3192	-10.258	SLC7A8	1.236
hsa-mir-4688	-0.796	SLC7A8	1.236
hsa-mir-7974	1.641	SLC7A8	1.236
hsa-mir-3192	-10.258	SLCO2A1	1.078
hsa-mir-3911	0.555	SLCO2A1	1.078
hsa-mir-144	-1.312	SLITRK2	-1.331
hsa-mir-4482	0.643	SLITRK2	-1.331
hsa-mir-3140	9.964	SLITRK2	-1.331
hsa-mir-3192	-10.258	SLITRK2	-1.331
hsa-mir-7705	-0.496	SLITRK2	-1.331
hsa-mir-1268b	0.695	SLX4	0.556
hsa-mir-3192	-10.258	SLX4	0.556
hsa-mir-7974	1.641	SMAD6	1.605
hsa-mir-1268b	0.695	SMAD9	1.293
hsa-mir-144	-1.312	SMAD9	1.293
hsa-mir-4482	0.643	SMAP2	0.491
hsa-mir-7974	1.641	SMAP2	0.491
hsa-mir-1910	0.802	SMARCA4	0.458
hsa-mir-1268b	0.695	SMIM14	-0.564
hsa-mir-3934	0.435	SMIM14	-0.564
hsa-mir-1276	0.504	SMIM20	-0.515
hsa-mir-362	-0.204	SMIM20	-0.515
hsa-mir-500a	0.193	SMIM20	-0.515
hsa-mir-195	-0.481	SMIM3	0.488
hsa-mir-4688	-0.796	SMIM3	0.488
hsa-mir-7705	-0.496	SMOC2	1.935
hsa-mir-3192	-10.258	SMPD4	0.517
hsa-mir-7974	1.641	SMPD4	0.517
hsa-mir-663b	10.01	SNRPB	0.872
hsa-mir-195	-0.481	SNRPC	0.456
hsa-mir-216a	10.185	SNRPD1	0.843
hsa-mir-4636	-0.527	SNRPG	1.157
hsa-mir-4688	-0.796	SNTA1	0.468
hsa-mir-3140	9.964	SNX24	-0.546
hsa-mir-362	-0.204	SNX24	-0.546
hsa-mir-663b	10.01	SNX24	-0.546
hsa-mir-671	0.592	SNX24	-0.546
hsa-mir-744	0.53	SNX24	-0.546
hsa-mir-3192	-10.258	SNX29	0.461
hsa-mir-671	0.592	SNX29	0.461
hsa-mir-1276	0.504	SOD2	0.895
hsa-mir-222	0.305	SOD2	0.895
hsa-mir-4688	-0.796	SOGA1	0.6
hsa-mir-195	-0.481	SORD	0.469
hsa-mir-4482	0.643	SORD	0.469
hsa-mir-4688	-0.796	SORD	0.469
hsa-mir-195	-0.481	SOS2	-0.787
hsa-mir-744	0.53	SOST	1.863
hsa-mir-1276	0.504	SOSTDC1	1.916
hsa-mir-3911	0.555	SOX2	2.74
hsa-mir-4688	-0.796	SOX4	-1.059
hsa-mir-4688	-0.796	SP6	0.971
hsa-mir-3140	9.964	SPC24	1.306
hsa-mir-3192	-10.258	SPC24	1.306
hsa-mir-222	0.305	SPCS2	-0.559
hsa-mir-4482	0.643	SPCS2	-0.559
hsa-mir-4482	0.643	SPIN3	-0.568
hsa-mir-7705	-0.496	SPIN4	0.553
hsa-mir-1268b	0.695	SPOCK1	-0.77
hsa-mir-1276	0.504	SPOCK1	-0.77
hsa-mir-222	0.305	SPOCK1	-0.77
hsa-mir-3192	-10.258	SPOCK1	-0.77
hsa-mir-3911	0.555	SPOCK1	-0.77
hsa-mir-671	0.592	SPOCK1	-0.77
hsa-mir-3911	0.555	SPOCK2	-0.975
hsa-mir-4688	-0.796	SPOCK2	-0.975
hsa-mir-744	0.53	SPOCK2	-0.975
hsa-mir-3192	-10.258	SPTB	-0.9
hsa-mir-3911	0.555	SPTB	-0.9
hsa-mir-744	0.53	SPTB	-0.9
hsa-mir-195	-0.481	SQSTM1	-0.839
hsa-mir-4688	-0.796	SQSTM1	-0.839
hsa-mir-4688	-0.796	SRM	0.501
hsa-mir-4636	-0.527	SRSF1	0.548
hsa-mir-1268b	0.695	SSBP3	0.631
hsa-mir-663b	10.01	ST14	0.622
hsa-mir-144	-1.312	ST3GAL6	1.602
hsa-mir-933	-9.865	STARD7	0.42
hsa-mir-4688	-0.796	STIP1	0.55
hsa-mir-195	-0.481	STK38	-0.637
hsa-mir-7974	1.641	STK38	-0.637
hsa-mir-3140	9.964	STK38L	-0.613
hsa-mir-7705	-0.496	STK38L	-0.613
hsa-mir-1268b	0.695	STMN3	0.938
hsa-mir-3934	0.435	STMN3	0.938
hsa-mir-3911	0.555	STOML1	0.741
hsa-mir-4688	-0.796	STOML1	0.741
hsa-mir-7974	1.641	STOML1	0.741
hsa-mir-362	-0.204	STX7	-0.584
hsa-mir-7974	1.641	SULF1	-1.743
hsa-mir-195	-0.481	SUMO3	0.431
hsa-mir-1268b	0.695	SUN2	0.456
hsa-mir-222	0.305	SUN2	0.456
hsa-mir-744	0.53	SUN2	0.456
hsa-mir-1910	0.802	SUV39H1	0.808
hsa-mir-4482	0.643	SUV39H1	0.808
hsa-mir-4688	-0.796	SUV39H1	0.808
hsa-mir-4785	-1.602	SUV39H1	0.808
hsa-mir-663b	10.01	SUV39H1	0.808
hsa-mir-744	0.53	SUV39H1	0.808
hsa-mir-1276	0.504	SYBU	-0.632
hsa-mir-222	0.305	SYBU	-0.632
hsa-mir-7974	1.641	SYNE1	-1.442
hsa-mir-195	-0.481	SYNGR3	-0.799
hsa-mir-1910	0.802	SYNGR3	-0.799
hsa-mir-4688	-0.796	SYNGR3	-0.799
hsa-mir-663b	10.01	SYNGR3	-0.799
hsa-mir-671	0.592	SYNGR3	-0.799
hsa-mir-1276	0.504	SYT1	-1.297
hsa-mir-4688	-0.796	SYT1	-1.297
hsa-mir-7974	1.641	SYT11	-1.099
hsa-mir-7974	1.641	SYT12	0.829
hsa-mir-1268b	0.695	SYT15	0.914
hsa-mir-3911	0.555	SYT15	0.914
hsa-mir-7974	1.641	SYT15	0.914
hsa-mir-222	0.305	TAF1D	-0.865
hsa-mir-3911	0.555	TAF1D	-0.865
hsa-mir-3192	-10.258	TAGLN2	0.573
hsa-mir-4688	-0.796	TAGLN2	0.573
hsa-mir-3192	-10.258	TBC1D3 (includes others)	-1.121
hsa-mir-3911	0.555	TBC1D3 (includes others)	-1.121
hsa-mir-4688	-0.796	TBC1D3 (includes others)	-1.121
hsa-mir-744	0.53	TBC1D3 (includes others)	-1.121
hsa-mir-3192	-10.258	TBCK	-0.746
hsa-mir-933	-9.865	TBCK	-0.746
hsa-mir-1268b	0.695	TBL3	0.57
hsa-mir-933	-9.865	TBL3	0.57
hsa-mir-4482	0.643	TBX19	-0.574
hsa-mir-195	-0.481	TCAIM	-0.561
hsa-mir-362	-0.204	TCEA1	-1.061
hsa-mir-500a	0.193	TCEA1	-1.061
hsa-mir-222	0.305	TCF12	-0.603
hsa-mir-144	-1.312	TCFL5	0.625
hsa-mir-4688	-0.796	TCFL5	0.625
hsa-mir-3661	0.495	TELO2	0.484
hsa-mir-144	-1.312	TENT4B	-0.522
hsa-mir-222	0.305	TENT5A	-0.647
hsa-mir-4785	-1.602	TENT5A	-0.647
hsa-mir-3192	-10.258	TERT	1.282
hsa-mir-7974	1.641	TERT	1.282
hsa-mir-3911	0.555	TES	-0.791
hsa-mir-144	-1.312	TFAP4	0.523
hsa-mir-3661	0.495	TFAP4	0.523
hsa-mir-195	-0.481	TFCP2L1	1.322
hsa-mir-3661	0.495	TFCP2L1	1.322
hsa-mir-4688	-0.796	TFDP1	0.881
hsa-mir-195	-0.481	TFPI2	-0.825
hsa-mir-3140	9.964	TFPI2	-0.825
hsa-mir-3661	0.495	TGFB3	0.747
hsa-mir-144	-1.312	TGIF1	-0.658
hsa-mir-4482	0.643	THAP8	-0.829
hsa-mir-1268b	0.695	THEM6	0.878
hsa-mir-4688	-0.796	THEM6	0.878
hsa-mir-671	0.592	THEM6	0.878
hsa-mir-1276	0.504	THOC3	0.621
hsa-mir-195	-0.481	TIA1	-0.681
hsa-mir-144	-1.312	TIGAR	-0.766
hsa-mir-3192	-10.258	TIMELESS	0.852
hsa-mir-195	-0.481	TIMM22	0.423
hsa-mir-3911	0.555	TIMM22	0.423
hsa-mir-3192	-10.258	TIMM23	0.665
hsa-mir-1268b	0.695	TK1	1.016
hsa-mir-744	0.53	TK1	1.016
hsa-mir-195	-0.481	TLCD2	-0.64
hsa-mir-3192	-10.258	TLCD2	-0.64
hsa-mir-663b	10.01	TLCD2	-0.64
hsa-mir-933	-9.865	TLCD2	-0.64
hsa-mir-195	-0.481	TLCD3B	1.785
hsa-mir-1910	0.802	TLCD3B	1.785
hsa-mir-4688	-0.796	TLCD3B	1.785
hsa-mir-671	0.592	TLCD3B	1.785
hsa-mir-744	0.53	TLCD3B	1.785
hsa-mir-4785	-1.602	TLE3	0.74
hsa-mir-1268b	0.695	TLL1	-2.29
hsa-mir-195	-0.481	TLL1	-2.29
hsa-mir-362	-0.204	TLL1	-2.29
hsa-mir-744	0.53	TLR3	-0.934
hsa-mir-1268b	0.695	TMC1	-1.433
hsa-mir-1268b	0.695	TMC4	-1.038
hsa-mir-7974	1.641	TMED7-TICAM2	-3.173
hsa-mir-3192	-10.258	TMEM106C	0.822
hsa-mir-3911	0.555	TMEM106C	0.822
hsa-mir-195	-0.481	TMEM109	0.664
hsa-mir-671	0.592	TMEM109	0.664
hsa-mir-4482	0.643	TMEM125	-1.005
hsa-mir-3661	0.495	TMEM125	-1.005
hsa-mir-3911	0.555	TMEM139	-0.834
hsa-mir-1268b	0.695	TMEM184A	-0.768
hsa-mir-3911	0.555	TMEM184A	-0.768
hsa-mir-7705	-0.496	TMEM19	0.797
hsa-mir-1268b	0.695	TMEM201	0.773
hsa-mir-3661	0.495	TMEM201	0.773
hsa-mir-3934	0.435	TMEM201	0.773
hsa-mir-4785	-1.602	TMEM201	0.773
hsa-mir-671	0.592	TMEM201	0.773
hsa-mir-4482	0.643	TMEM256	0.502
hsa-mir-500a	0.193	TMEM256	0.502
hsa-mir-3192	-10.258	TMEM260	-0.742
hsa-mir-4688	-0.796	TMEM260	-0.742
hsa-mir-7974	1.641	TMEM260	-0.742
hsa-mir-4688	-0.796	TMEM263	-0.641
hsa-mir-3192	-10.258	TMEM37	1.817
hsa-mir-362	-0.204	TMEM37	1.817
hsa-mir-7974	1.641	TMEM37	1.817
hsa-mir-3934	0.435	TMEM52B	-0.647
hsa-mir-7974	1.641	TMEM52B	-0.647
hsa-mir-933	-9.865	TMEM52B	-0.647
hsa-mir-4482	0.643	TMEM64	0.648
hsa-mir-195	-0.481	TMEM87B	-0.57
hsa-mir-1276	0.504	TMPRSS11A	1.904
hsa-mir-7705	-0.496	TMPRSS11A	1.904
hsa-mir-4688	-0.796	TMPRSS2	1.154
hsa-mir-671	0.592	TMTC2	-0.614
hsa-mir-216a	10.185	TNFAIP8L1	0.858
hsa-mir-663b	10.01	TNFAIP8L1	0.858
hsa-mir-222	0.305	TNFRSF11B	-0.818
hsa-mir-1268b	0.695	TNFRSF13C	1.023
hsa-mir-4688	-0.796	TNFRSF13C	1.023
hsa-mir-4785	-1.602	TNFRSF13C	1.023
hsa-mir-744	0.53	TNFRSF13C	1.023
hsa-mir-7974	1.641	TNFRSF13C	1.023
hsa-mir-3911	0.555	TNFRSF19	-1.693
hsa-mir-4785	-1.602	TNFRSF19	-1.693
hsa-mir-3934	0.435	TNFSF15	-2.204
hsa-mir-195	-0.481	TNFSF9	0.634
hsa-mir-1268b	0.695	TNS4	0.677
hsa-mir-3192	-10.258	TNS4	0.677
hsa-mir-744	0.53	TNS4	0.677
hsa-mir-195	-0.481	TOMM34	0.496
hsa-mir-1268b	0.695	TOMM40	0.734
hsa-mir-671	0.592	TOMM40	0.734
hsa-mir-3192	-10.258	TOMM40L	0.75
hsa-mir-3661	0.495	TOMM40L	0.75
hsa-mir-671	0.592	TOMM40L	0.75
hsa-mir-4688	-0.796	TONSL	1.037
hsa-mir-3661	0.495	TOR3A	0.844
hsa-mir-216a	10.185	TP53INP1	-1.414
hsa-mir-1268b	0.695	TP73	1.651
hsa-mir-3192	-10.258	TP73	1.651
hsa-mir-4688	-0.796	TP73	1.651
hsa-mir-663b	10.01	TP73	1.651
hsa-mir-195	-0.481	TPI1	0.802
hsa-mir-1276	0.504	TPM3	0.592
hsa-mir-195	-0.481	TPM3	0.592
hsa-mir-1910	0.802	TPM3	0.592
hsa-mir-216a	10.185	TPM3	0.592
hsa-mir-4482	0.643	TPM3	0.592
hsa-mir-195	-0.481	TPRG1	1.276
hsa-mir-1910	0.802	TPRG1	1.276
hsa-mir-933	-9.865	TRAF3	0.425
hsa-mir-1276	0.504	TRAM1	-1.052
hsa-mir-1910	0.802	TRAP1	0.588
hsa-mir-3911	0.555	TRAPPC1	0.471
hsa-mir-744	0.53	TRAPPC1	0.471
hsa-mir-1268b	0.695	TRAPPC9	0.435
hsa-mir-144	-1.312	TRIB1	-0.803
hsa-mir-3140	9.964	TRIB1	-0.803
hsa-mir-3192	-10.258	TRIB1	-0.803
hsa-mir-3934	0.435	TRIB1	-0.803
hsa-mir-4482	0.643	TRIB3	-1.319
hsa-mir-3661	0.495	TRIB3	-1.319
hsa-mir-3911	0.555	TRIB3	-1.319
hsa-mir-4688	-0.796	TRIM22	-0.67
hsa-mir-671	0.592	TRIM22	-0.67
hsa-mir-4482	0.643	TRIM5	-0.913
hsa-mir-3192	-10.258	TRIM5	-0.913
hsa-mir-3934	0.435	TRIM5	-0.913
hsa-mir-4688	-0.796	TRIM5	-0.913
hsa-mir-671	0.592	TRIM5	-0.913
hsa-mir-7974	1.641	TRIP13	1.156
hsa-mir-195	-0.481	TRMT112	0.669
hsa-mir-663b	10.01	TRMT112	0.669
hsa-mir-4688	-0.796	TRPV5	-1.731
hsa-mir-1268b	0.695	TRUB2	0.437
hsa-mir-3192	-10.258	TRUB2	0.437
hsa-mir-3192	-10.258	TSPAN2	-0.781
hsa-mir-195	-0.481	TSPYL2	-0.767
hsa-mir-3192	-10.258	TSPYL2	-0.767
hsa-mir-744	0.53	TSTD2	-0.744
hsa-mir-222	0.305	TTBK2	-0.619
hsa-mir-7705	-0.496	TTBK2	-0.619
hsa-mir-3911	0.555	TTC22	0.563
hsa-mir-744	0.53	TTC22	0.563
hsa-mir-4482	0.643	TTLL11	0.521
hsa-mir-1268b	0.695	TTLL12	0.501
hsa-mir-1276	0.504	TTLL12	0.501
hsa-mir-3192	-10.258	TUBA1B	1.761
hsa-mir-4688	-0.796	TUBB	0.908
hsa-mir-3140	9.964	TUBB2A	0.844
hsa-mir-3192	-10.258	TUBB4B	1.141
hsa-mir-1268b	0.695	TUBB6	0.5
hsa-mir-663b	10.01	TUBB6	0.5
hsa-mir-744	0.53	TUBB6	0.5
hsa-mir-144	-1.312	TUBGCP5	0.775
hsa-mir-4688	-0.796	TXNRD1	-0.774
hsa-mir-500a	0.193	TXNRD1	-0.774
hsa-mir-362	-0.204	TYMS	1.408
hsa-mir-222	0.305	TYMSOS	1.715
hsa-mir-3661	0.495	TYMSOS	1.715
hsa-mir-3192	-10.258	TYRO3	0.642
hsa-mir-4688	-0.796	TYRO3	0.642
hsa-mir-744	0.53	TYSND1	0.568
hsa-mir-7974	1.641	TYSND1	0.568
hsa-mir-3911	0.555	U2AF2	0.432
hsa-mir-4688	-0.796	U2AF2	0.432
hsa-mir-7974	1.641	U2AF2	0.432
hsa-mir-933	-9.865	U2AF2	0.432
hsa-mir-195	-0.481	UBAC1	0.604
hsa-mir-3911	0.555	UBAC1	0.604
hsa-mir-663b	10.01	UBAC1	0.604
hsa-mir-3911	0.555	UBASH3B	0.784
hsa-mir-4688	-0.796	UBASH3B	0.784
hsa-mir-500a	0.193	UBASH3B	0.784
hsa-mir-500a	0.193	UBE2L3	0.514
hsa-mir-744	0.53	UBE2L3	0.514
hsa-mir-7974	1.641	UBE2L3	0.514
hsa-mir-3661	0.495	UBE2N	0.823
hsa-mir-3934	0.435	UBE2N	0.823
hsa-mir-7974	1.641	UBE2N	0.823
hsa-mir-1276	0.504	UBE2Q2	-0.516
hsa-mir-362	-0.204	UBE2Q2	-0.516
hsa-mir-4688	-0.796	UBE2Q2	-0.516
hsa-mir-7974	1.641	UBE2Q2	-0.516
hsa-mir-195	-0.481	UBE2S	1.027
hsa-mir-7705	-0.496	UBL4A	0.422
hsa-mir-7974	1.641	UBL4A	0.422
hsa-mir-744	0.53	UBL5	0.768
hsa-mir-195	-0.481	UBQLNL	-2.273
hsa-mir-3192	-10.258	UBQLNL	-2.273
hsa-mir-671	0.592	UBQLNL	-2.273
hsa-mir-1910	0.802	UBR7	0.868
hsa-mir-216a	10.185	UBR7	0.868
hsa-mir-3192	-10.258	UBR7	0.868
hsa-mir-4688	-0.796	UBR7	0.868
hsa-mir-7974	1.641	UBR7	0.868
hsa-mir-195	-0.481	UBTD2	-0.527
hsa-mir-144	-1.312	UCK2	0.731
hsa-mir-4688	-0.796	UCK2	0.731
hsa-mir-1910	0.802	UFD1	0.585
hsa-mir-1268b	0.695	UFM1	-0.555
hsa-mir-4636	-0.527	UFM1	-0.555
hsa-mir-195	-0.481	UGDH	-0.721
hsa-mir-3934	0.435	ULBP1	-1.12
hsa-mir-4688	-0.796	ULK1	-0.78
hsa-mir-4785	-1.602	ULK1	-0.78
hsa-mir-1268b	0.695	UNC5B	0.579
hsa-mir-4688	-0.796	UNC5B	0.579
hsa-mir-195	-0.481	UNG	0.909
hsa-mir-4482	0.643	UPF1	0.416
hsa-mir-744	0.53	UPF1	0.416
hsa-mir-3661	0.495	UQCR10	0.721
hsa-mir-1268b	0.695	USB1	0.481
hsa-mir-3192	-10.258	USB1	0.481
hsa-mir-671	0.592	USB1	0.481
hsa-mir-195	-0.481	USP25	-0.593
hsa-mir-4688	-0.796	USP5	0.617
hsa-mir-744	0.53	USP5	0.617
hsa-mir-144	-1.312	USP54	-0.512
hsa-mir-7974	1.641	USP54	-0.512
hsa-mir-362	-0.204	VAMP4	-0.581
hsa-mir-1276	0.504	VAMP8	0.446
hsa-mir-195	-0.481	VAMP8	0.446
hsa-mir-3192	-10.258	VANGL1	0.541
hsa-mir-3934	0.435	VANGL1	0.541
hsa-mir-4482	0.643	VCAM1	-2.643
hsa-mir-744	0.53	VDR	0.546
hsa-mir-195	-0.481	VEGFA	-0.975
[truncated: 170 more rows]

## Sheet: 19 weeks
Expression pairing demonstrating relationships between differentially expressed mRNA targets of differentially expressed miRNAs at 19-wk of As3+ exposure (100 nM)compared to passage matched unexposed control.
miRNA	Experimental Log Ratio	mRNA	Experimental Log Ratio
hsa-mir-935	-0.577	ABCB1	-0.961
hsa-mir-1268b	-0.478	AC137932.4	-1.431
hsa-mir-1287	-0.321	AC137932.4	-1.431
hsa-mir-18a	0.245	AC137932.4	-1.431
hsa-mir-1914	0.576	AC137932.4	-1.431
hsa-mir-3155a	0.388	AC137932.4	-1.431
hsa-mir-508	-0.799	AC137932.4	-1.431
hsa-mir-1304	0.258	ACSBG1	-2.4
hsa-mir-30a	0.248	ACSBG1	-2.4
hsa-mir-328	-0.601	ACSBG1	-2.4
hsa-mir-4651	-9.649	ACSBG1	-2.4
hsa-mir-619	0.49	ACSBG1	-2.4
hsa-let-7c	0.526	ACSS2	0.429
hsa-mir-1278	0.973	ACSS2	0.429
hsa-mir-3128	2.001	ACSS2	0.429
hsa-mir-328	-0.601	ACSS2	0.429
hsa-mir-422a	0.325	ACSS2	0.429
hsa-mir-619	0.49	ACSS2	0.429
hsa-mir-30a	0.248	ACTBL2	-0.75
hsa-mir-548q	0.852	ACTBL2	-0.75
hsa-mir-422a	0.325	ACTL10	-0.585
hsa-mir-1262	0.931	ADAM12	-2.196
hsa-mir-301b	0.366	ADAM12	-2.196
hsa-mir-22	-0.184	ADAM12	-2.196
hsa-mir-30a	0.248	ADAM12	-2.196
hsa-mir-330	0.275	ADAM12	-2.196
hsa-mir-30a	0.248	ADAM19	-0.763
hsa-mir-3936	-10.284	ADAM19	-0.763
hsa-mir-4651	-9.649	ADAM19	-0.763
hsa-mir-874	-0.371	ADAM19	-0.763
hsa-mir-18a	0.245	ADAP2	1.522
hsa-mir-4326	0.128	ADAP2	1.522
hsa-mir-625	-0.078	ADAP2	1.522
hsa-mir-1257	1.36	AKR1C1/AKR1C2	0.459
hsa-mir-215	-0.729	AKR1C1/AKR1C2	0.459
hsa-mir-30a	0.248	ALDH2	0.824
hsa-mir-4326	0.128	ALDH2	0.824
hsa-mir-7705	0.701	ALX3	-2.324
hsa-mir-942	0.24	ANGPTL4	-0.987
hsa-mir-1266	0.328	ANGPTL4	-0.987
hsa-mir-1266	0.328	ANKS1B	-3.629
hsa-mir-141	-0.277	ANKS1B	-3.629
hsa-mir-1537	2.848	ANKS1B	-3.629
hsa-mir-452	0.272	ANKS1B	-3.629
hsa-mir-1262	0.931	ANOS1	-0.697
hsa-mir-7706	0.238	ANTKMT	-0.616
hsa-mir-328	-0.601	AOC1	-1.279
hsa-mir-422a	0.325	AOC1	-1.279
hsa-mir-548k	0.253	AOC1	-1.279
hsa-mir-625	-0.078	AOC1	-1.279
hsa-mir-143	0.258	ARHGAP25	0.753
hsa-mir-4651	-9.649	ARHGAP25	0.753
hsa-let-7c	0.526	ARHGAP28	-0.736
hsa-mir-1257	1.36	ARHGAP28	-0.736
hsa-mir-3155a	0.388	ARHGAP28	-0.736
hsa-mir-423	0.113	ARHGAP28	-0.736
hsa-mir-934	-1.395	ARHGAP28	-0.736
hsa-let-7c	0.526	ARHGEF38	-2.867
hsa-mir-1287	-0.321	ARHGEF38	-2.867
hsa-mir-3128	2.001	ARHGEF38	-2.867
hsa-mir-3936	-10.284	ARHGEF38	-2.867
hsa-mir-508	-0.799	ARHGEF38	-2.867
hsa-mir-934	-1.395	ARHGEF38	-2.867
hsa-mir-1266	0.328	ARHGEF40	-0.521
hsa-mir-1277	0.55	ARHGEF9	0.87
hsa-mir-421	0.075	ARHGEF9	0.87
hsa-mir-625	-0.078	ARHGEF9	0.87
hsa-mir-1262	0.931	ARRB1	-0.552
hsa-mir-22	-0.184	ARRB1	-0.552
hsa-mir-4651	-9.649	ARRB1	-0.552
hsa-let-7c	0.526	ARRDC4	-0.547
hsa-mir-181c	-0.291	ARRDC4	-0.547
hsa-mir-1262	0.931	ASB14	-1.336
hsa-mir-143	0.258	ASB14	-1.336
hsa-mir-625	-0.078	ASB14	-1.336
hsa-mir-7974	0.561	ASB14	-1.336
hsa-mir-3188	0.888	ASB14	-1.336
hsa-mir-548o	0.432	ASIC2	-1.015
hsa-let-7c	0.526	ATG10	-0.948
hsa-mir-1266	0.328	ATG10	-0.948
hsa-mir-143	0.258	ATG10	-0.948
hsa-mir-423	0.113	ATG10	-0.948
hsa-mir-548al	-1.134	ATP10B	1.556
hsa-mir-625	-0.078	ATP10B	1.556
hsa-mir-1268b	-0.478	ATP6V1C2	-3.372
hsa-mir-181c	-0.291	ATP6V1C2	-3.372
hsa-mir-619	0.49	ATP6V1C2	-3.372
hsa-mir-1262	0.931	BAIAP3	-1.7
hsa-mir-1304	0.258	BAIAP3	-1.7
hsa-mir-4651	-9.649	BAIAP3	-1.7
hsa-mir-423	0.113	BBOF1	-0.782
hsa-mir-1262	0.931	BCAN	-2.775
hsa-mir-1304	0.258	BCAN	-2.775
hsa-mir-548q	0.852	BCAN	-2.775
hsa-mir-1304	0.258	BCL2	-0.768
hsa-mir-143	0.258	BCL2	-0.768
hsa-mir-17	0.156	BCL2	-0.768
hsa-mir-181c	-0.291	BCL2	-0.768
hsa-mir-5700	-0.343	BCL2	-0.768
hsa-mir-874	-0.371	BCL2	-0.768
hsa-mir-3188	0.888	BCL2	-0.768
hsa-mir-548q	0.852	BDKRB2	0.546
hsa-mir-7974	0.561	BDKRB2	0.546
hsa-mir-30a	0.248	BEND7	-0.853
hsa-mir-1262	0.931	BEST1	-3.629
hsa-mir-4651	-9.649	BEST1	-3.629
hsa-mir-625	-0.078	BEST1	-3.629
hsa-mir-7974	0.561	BEST1	-3.629
hsa-mir-874	-0.371	BEST1	-3.629
hsa-mir-1304	0.258	BHLHE41	-0.515
hsa-mir-301b	0.366	BHLHE41	-0.515
hsa-mir-148a	0.371	BHLHE41	-0.515
hsa-mir-17	0.156	BHLHE41	-0.515
hsa-mir-4651	-9.649	BHLHE41	-0.515
hsa-mir-625	-0.078	BHLHE41	-0.515
hsa-mir-22	-0.184	BICDL1	-0.549
hsa-mir-4651	-9.649	BICDL1	-0.549
hsa-mir-215	-0.729	BMPER	-0.522
hsa-mir-874	-0.371	C19orf33	-0.649
hsa-mir-1257	1.36	C1QTNF3	-0.908
hsa-mir-4326	0.128	C1QTNF3	-0.908
hsa-mir-625	-0.078	C1QTNF3	-0.908
hsa-mir-7974	0.561	C1QTNF3	-0.908
hsa-mir-17	0.156	C6orf201	-3.907
hsa-mir-22	-0.184	C6orf201	-3.907
hsa-mir-1262	0.931	C9orf16	-0.654
hsa-mir-328	-0.601	C9orf16	-0.654
hsa-mir-143	0.258	CA2	0.394
hsa-mir-330	0.275	CA2	0.394
hsa-mir-3936	-10.284	CACNG6	-0.948
hsa-mir-423	0.113	CACNG6	-0.948
hsa-mir-22	-0.184	CALB2	0.72
hsa-mir-30a	0.248	CALB2	0.72
hsa-mir-4651	-9.649	CALB2	0.72
hsa-mir-619	0.49	CALB2	0.72
hsa-mir-625	-0.078	CALB2	0.72
hsa-mir-17	0.156	CALD1	-1.04
hsa-mir-1914	0.576	CALD1	-1.04
hsa-mir-3155a	0.388	CALD1	-1.04
hsa-mir-328	-0.601	CALML5	-1.574
hsa-mir-4651	-9.649	CAPN15	-0.526
hsa-mir-625	-0.078	CAPN15	-0.526
hsa-mir-1197	9.741	CAPN5	-1.088
hsa-mir-1262	0.931	CAPN5	-1.088
hsa-mir-30a	0.248	CAPN5	-1.088
hsa-mir-3188	0.888	CAPN5	-1.088
hsa-mir-132	-0.247	CAPN8	-0.72
hsa-mir-148a	0.371	CAPN8	-0.72
hsa-mir-513b	-1.544	CAPN8	-0.72
hsa-mir-382	10.326	CAPN8	-0.72
hsa-mir-3936	-10.284	CAPN8	-0.72
hsa-mir-7705	0.701	CAPN8	-0.72
hsa-let-7c	0.526	CASKIN1	-2.058
hsa-mir-590	0.421	CASKIN1	-2.058
hsa-mir-4651	-9.649	CASKIN1	-2.058
hsa-mir-1287	-0.321	CASQ2	1.294
hsa-mir-3936	-10.284	CASQ2	1.294
hsa-mir-874	-0.371	CASQ2	1.294
hsa-mir-22	-0.184	CATSPERG	-1.181
hsa-mir-328	-0.601	CATSPERG	-1.181
hsa-mir-500b	0.455	CATSPERG	-1.181
hsa-mir-3936	-10.284	CATSPERG	-1.181
hsa-mir-7705	0.701	CAV1	0.446
hsa-mir-942	0.24	CCBE1	-0.59
hsa-mir-934	-1.395	CCBE1	-0.59
hsa-mir-22	-0.184	CCDC3	0.71
hsa-mir-328	-0.601	CCDC3	0.71
hsa-mir-422a	0.325	CCDC3	0.71
hsa-mir-625	-0.078	CCDC3	0.71
hsa-mir-3936	-10.284	CCDC40	-0.753
hsa-mir-4651	-9.649	CCDC40	-0.753
hsa-mir-619	0.49	CCDC40	-0.753
hsa-mir-132	-0.247	CCDC73	-1.777
hsa-mir-141	-0.277	CCDC73	-1.777
hsa-mir-422a	0.325	CCDC73	-1.777
hsa-mir-3936	-10.284	CCDC73	-1.777
hsa-mir-935	-0.577	CCDC73	-1.777
hsa-mir-141	-0.277	CCDC80	-0.526
hsa-mir-301b	0.366	CCDC85A	-0.536
hsa-mir-141	-0.277	CCDC85A	-0.536
hsa-mir-148a	0.371	CCDC85A	-0.536
hsa-mir-590	0.421	CCDC85A	-0.536
hsa-mir-3167	-9.492	CCDC85B	-0.791
hsa-mir-935	-0.577	CCDC96	-0.518
hsa-mir-1262	0.931	CCL22	-1.518
hsa-mir-1268b	-0.478	CCL22	-1.518
hsa-mir-590	0.421	CCL22	-1.518
hsa-mir-4651	-9.649	CCL22	-1.518
hsa-mir-625	-0.078	CCL22	-1.518
hsa-mir-3188	0.888	CCL22	-1.518
hsa-mir-1278	0.973	CCNO	-0.527
hsa-mir-452	0.272	CCNO	-0.527
hsa-mir-3188	0.888	CCNO	-0.527
hsa-let-7c	0.526	CD200R1	-1.552
hsa-mir-1278	0.973	CD200R1	-1.552
hsa-mir-215	-0.729	CD200R1	-1.552
hsa-mir-548o	0.432	CD200R1	-1.552
hsa-mir-3935	0.4	CD70	0.825
hsa-mir-7974	0.561	CDH4	-0.783
hsa-mir-1262	0.931	CDH5	-0.977
hsa-mir-148a	0.371	CDK14	-0.873
hsa-mir-18a	0.245	CDK14	-0.873
hsa-mir-22	-0.184	CDK14	-0.873
hsa-mir-330	0.275	CDK14	-0.873
hsa-mir-3651	0.556	CDK14	-0.873
hsa-mir-4326	0.128	CDK14	-0.873
hsa-mir-549a	2.852	CDK14	-0.873
hsa-mir-148a	0.371	CEACAM5	-2.029
hsa-mir-590	0.421	CEACAM5	-2.029
hsa-mir-513b	-1.544	CEACAM5	-2.029
hsa-mir-500b	0.455	CEACAM5	-2.029
hsa-mir-935	-0.577	CEACAM6	-1.801
hsa-mir-1268b	-0.478	CEACAM7	-3.056
hsa-mir-935	-0.577	CEACAM7	-3.056
hsa-mir-1287	-0.321	CEMP1	-4.865
hsa-mir-143	0.258	CEMP1	-4.865
hsa-mir-4651	-9.649	CEMP1	-4.865
hsa-mir-1266	0.328	CERS3	0.673
hsa-mir-422a	0.325	CERS3	0.673
hsa-mir-5700	-0.343	CERS3	0.673
hsa-mir-590	0.421	CFH	-0.631
hsa-mir-4651	-9.649	CHPF	-0.569
hsa-mir-625	-0.078	CHPF	-0.569
hsa-mir-18a	0.245	CHRM3	1.007
hsa-mir-500b	0.455	CLCA4	-1.953
hsa-mir-934	-1.395	CLCA4	-1.953
hsa-mir-4651	-9.649	CLDN3	-1.101
hsa-mir-1266	0.328	CLIC5	-2.238
hsa-mir-1287	-0.321	CLIC5	-2.238
hsa-mir-1304	0.258	CLIC5	-2.238
hsa-mir-143	0.258	CLIC5	-2.238
hsa-mir-423	0.113	CLIC5	-2.238
hsa-mir-7705	0.701	CLIC5	-2.238
hsa-mir-3188	0.888	CLIC5	-2.238
hsa-mir-513b	-1.544	CLU	-0.555
hsa-mir-942	0.24	CLVS1	-2.984
hsa-mir-1266	0.328	CLVS1	-2.984
hsa-mir-1304	0.258	CLVS1	-2.984
hsa-mir-143	0.258	CLVS1	-2.984
hsa-mir-150	-0.922	CLVS1	-2.984
hsa-mir-181c	-0.291	CLVS1	-2.984
hsa-mir-22	-0.184	CLVS1	-2.984
hsa-mir-374a	0.271	CLVS1	-2.984
hsa-mir-576	0.319	CLVS1	-2.984
hsa-mir-625	-0.078	CLVS1	-2.984
hsa-mir-301b	0.366	CMPK2	0.697
hsa-mir-3935	0.4	CMPK2	0.697
hsa-mir-7705	0.701	CMPK2	0.697
hsa-mir-942	0.24	CNTD1	-2.602
hsa-mir-143	0.258	CNTD1	-2.602
hsa-mir-3935	0.4	CNTD1	-2.602
hsa-mir-3936	-10.284	CNTD1	-2.602
hsa-mir-4326	0.128	CNTD1	-2.602
hsa-mir-452	0.272	CNTD1	-2.602
hsa-mir-7974	0.561	CNTD1	-2.602
hsa-mir-3128	2.001	CNTN1	0.946
hsa-mir-3942	0.585	CNTN1	0.946
hsa-mir-215	-0.729	CPM	-3.173
hsa-mir-30a	0.248	CPNE8	0.566
hsa-mir-513b	-1.544	CPNE8	0.566
hsa-mir-548l	0.29	CPNE8	0.566
hsa-mir-935	-0.577	CPNE8	0.566
hsa-mir-7974	0.561	CREB5	-1.017
hsa-mir-4651	-9.649	CRISPLD2	-0.612
hsa-mir-1914	0.576	CRTAC1	-4.249
hsa-mir-328	-0.601	CRTC1	-0.573
hsa-mir-4651	-9.649	CRTC1	-0.573
hsa-mir-141	-0.277	CSTA	0.525
hsa-mir-3942	0.585	CSTA	0.525
hsa-mir-625	-0.078	CTD_3193O1312	-2.06
hsa-mir-150	-0.922	CTH	0.479
hsa-mir-215	-0.729	CTH	0.479
hsa-mir-4651	-9.649	CTXN1	-0.568
hsa-let-7c	0.526	CXCL8	-0.998
hsa-mir-17	0.156	CXCL8	-0.998
hsa-mir-3128	2.001	CXCL8	-0.998
hsa-mir-328	-0.601	CXCL8	-0.998
hsa-mir-3935	0.4	CXCL8	-0.998
hsa-mir-548ac	10.156	CXCL8	-0.998
hsa-mir-549a	2.852	CXCL8	-0.998
hsa-mir-7974	0.561	CXCL8	-0.998
hsa-mir-3167	-9.492	CXCL8	-0.998
hsa-mir-944	0.317	CXCL8	-0.998
hsa-mir-1197	9.741	CXCR5	-3.644
hsa-mir-4326	0.128	CXCR5	-3.644
hsa-mir-4651	-9.649	CXCR5	-3.644
hsa-mir-874	-0.371	CXCR5	-3.644
hsa-mir-18a	0.245	CYB5R2	0.915
hsa-mir-1278	0.973	CYP24A1	-1.215
hsa-mir-30a	0.248	CYP24A1	-1.215
hsa-mir-874	-0.371	CYP24A1	-1.215
hsa-mir-99a	0.973	CYP26B1	-0.596
hsa-mir-1266	0.328	CYP26B1	-0.596
hsa-mir-7974	0.561	CYP26B1	-0.596
hsa-mir-1257	1.36	CYP2C8	-1.336
hsa-let-7c	0.526	CYP2U1	-0.68
hsa-mir-1287	-0.321	CYP2U1	-0.68
hsa-mir-301b	0.366	CYP2U1	-0.68
hsa-mir-17	0.156	CYP2U1	-0.68
hsa-mir-3936	-10.284	CYP2U1	-0.68
hsa-mir-874	-0.371	CYP2U1	-0.68
hsa-mir-328	-0.601	CYSRT1	-0.687
hsa-mir-422a	0.325	DBN1	-0.528
hsa-mir-4651	-9.649	DBN1	-0.528
hsa-mir-619	0.49	DBN1	-0.528
hsa-mir-625	-0.078	DBN1	-0.528
hsa-mir-934	-1.395	DCLK2	-0.886
hsa-mir-1277	0.55	DCN	-2.699
hsa-mir-3942	0.585	DCN	-2.699
hsa-mir-7974	0.561	DCN	-2.699
hsa-mir-3128	2.001	DDX60	0.671
hsa-mir-4651	-9.649	DGKG	1.388
hsa-mir-143	0.258	DHRS9	-1.402
hsa-mir-513b	-1.544	DHRS9	-1.402
hsa-mir-1277	0.55	DIO2	-1.459
hsa-mir-328	-0.601	DIO2	-1.459
hsa-mir-7705	0.701	DIO2	-1.459
hsa-mir-4651	-9.649	DLL3	1.429
hsa-mir-548o	0.432	DLL3	1.429
hsa-mir-942	0.24	DOK5	-3.951
hsa-mir-1262	0.931	DOK5	-3.951
hsa-mir-301b	0.366	DOK5	-3.951
hsa-mir-30a	0.248	DOK5	-3.951
hsa-mir-513b	-1.544	DOK5	-3.951
hsa-mir-3936	-10.284	DOK5	-3.951
hsa-mir-4651	-9.649	DUOXA2	-2.397
hsa-mir-1262	0.931	DUSP8	-1.042
hsa-mir-590	0.421	DUSP8	-1.042
hsa-mir-3936	-10.284	DUSP8	-1.042
hsa-mir-4651	-9.649	DUSP8	-1.042
hsa-mir-625	-0.078	DUSP8	-1.042
hsa-mir-5700	-0.343	DYRK3	-0.532
hsa-mir-934	-1.395	DYRK3	-0.532
hsa-mir-452	0.272	DYSF	-0.626
hsa-mir-4651	-9.649	DYSF	-0.626
hsa-mir-625	-0.078	DYSF	-0.626
hsa-mir-301b	0.366	EDA	0.652
hsa-mir-22	-0.184	EDA	0.652
hsa-mir-625	-0.078	EDA	0.652
hsa-mir-7974	0.561	EDA	0.652
hsa-mir-132	-0.247	EGR1	-0.857
hsa-mir-143	0.258	EGR1	-0.857
hsa-mir-3936	-10.284	EGR1	-0.857
hsa-mir-1287	-0.321	EMILIN3	-2.805
hsa-mir-22	-0.184	EMILIN3	-2.805
hsa-mir-625	-0.078	EMILIN3	-2.805
hsa-mir-7974	0.561	EMILIN3	-2.805
hsa-mir-874	-0.371	EMILIN3	-2.805
hsa-mir-301b	0.366	ENPP4	-1.311
hsa-mir-3155a	0.388	ENPP4	-1.311
hsa-mir-942	0.24	ENPP5	-1.523
hsa-mir-301b	0.366	ENPP5	-1.523
hsa-mir-141	-0.277	ENPP5	-1.523
hsa-mir-17	0.156	ENPP5	-1.523
hsa-mir-30a	0.248	ENPP5	-1.523
hsa-mir-328	-0.601	EPHA10	-1.647
hsa-mir-625	-0.078	EPHA10	-1.647
hsa-mir-874	-0.371	EPHA10	-1.647
hsa-mir-4651	-9.649	ESAM	-1.795
hsa-mir-1304	0.258	FAM189A2	-0.769
hsa-mir-148a	0.371	FAM189A2	-0.769
hsa-mir-1914	0.576	FAM189A2	-0.769
hsa-mir-30a	0.248	FAM189A2	-0.769
hsa-mir-3128	2.001	FAM189A2	-0.769
hsa-mir-3188	0.888	FAM189A2	-0.769
hsa-mir-1262	0.931	FAXDC2	-1.364
hsa-mir-1268b	-0.478	FAXDC2	-1.364
hsa-mir-1537	2.848	FAXDC2	-1.364
hsa-mir-328	-0.601	FAXDC2	-1.364
hsa-mir-181c	-0.291	FBN2	0.637
hsa-mir-7705	0.701	FBN2	0.637
hsa-mir-7974	0.561	FBN2	0.637
hsa-let-7c	0.526	FBXO32	-0.856
hsa-mir-30a	0.248	FBXO32	-0.856
hsa-mir-1537	2.848	FDFT1	0.47
hsa-mir-548al	-1.134	FEM1A	-3.336
hsa-mir-1262	0.931	FLI1	2.422
hsa-mir-328	-0.601	FLI1	2.422
hsa-mir-944	0.317	FLI1	2.422
hsa-mir-1268b	-0.478	FNDC10	-0.752
hsa-mir-3936	-10.284	FNDC10	-0.752
hsa-mir-4651	-9.649	FNDC10	-0.752
hsa-mir-3188	0.888	FNDC10	-0.752
hsa-mir-17	0.156	FOXB1	-1.348
hsa-mir-30a	0.248	FOXB1	-1.348
hsa-mir-513b	-1.544	FOXB1	-1.348
hsa-mir-1197	9.741	FOXO1	0.42
hsa-mir-1277	0.55	FOXO1	0.42
hsa-mir-7705	0.701	FOXO1	0.42
hsa-mir-7974	0.561	FOXO1	0.42
hsa-mir-874	-0.371	FRAS1	-1.275
hsa-mir-1266	0.328	FRMPD3	-3.464
hsa-let-7c	0.526	FSD2	-4.642
hsa-mir-1262	0.931	FSD2	-4.642
hsa-mir-1287	-0.321	FSD2	-4.642
hsa-mir-22	-0.184	FSD2	-4.642
hsa-mir-148a	0.371	FSIP1	-1.549
hsa-mir-3942	0.585	FSIP1	-1.549
hsa-mir-22	-0.184	FUOM	1.115
hsa-mir-4326	0.128	FUOM	1.115
hsa-mir-4651	-9.649	FYN	-1.086
hsa-mir-3128	2.001	GABRP	-1.44
hsa-mir-423	0.113	GABRQ	1.275
hsa-mir-4651	-9.649	GABRQ	1.275
hsa-mir-1278	0.973	GBP2	-1.19
hsa-mir-3128	2.001	GBP2	-1.19
hsa-mir-422a	0.325	GBP2	-1.19
hsa-mir-625	-0.078	GBP2	-1.19
hsa-mir-1262	0.931	GBP4	-0.601
hsa-mir-3155a	0.388	GDF9	-1.276
hsa-let-7c	0.526	GDPD1	0.771
hsa-mir-508	-0.799	GDPD1	0.771
hsa-mir-301b	0.366	GJA1	0.737
hsa-mir-17	0.156	GJA1	0.737
hsa-mir-30a	0.248	GJA1	0.737
hsa-let-7c	0.526	GJA5	-1.533
hsa-mir-942	0.24	GJA5	-1.533
hsa-mir-1304	0.258	GJB2	0.628
hsa-mir-3936	-10.284	GJB2	0.628
hsa-mir-421	0.075	GJB2	0.628
hsa-mir-625	-0.078	GJB2	0.628
hsa-mir-3188	0.888	GJB2	0.628
hsa-mir-1304	0.258	GJB6	0.921
hsa-mir-181c	-0.291	GJB6	0.921
hsa-mir-548ac	10.156	GKN1	-1.861
hsa-mir-1197	9.741	GLCCI1	-0.734
hsa-mir-590	0.421	GLCCI1	-0.734
hsa-mir-30a	0.248	GLCCI1	-0.734
hsa-mir-548o	0.432	GLCCI1	-0.734
hsa-mir-5700	-0.343	GLCCI1	-0.734
hsa-mir-1257	1.36	GLIPR1	-1.409
hsa-mir-132	-0.247	GLIPR1	-1.409
hsa-mir-548l	0.29	GLIPR1	-1.409
hsa-mir-1537	2.848	GNAO1	-0.899
hsa-mir-181c	-0.291	GNAO1	-0.899
hsa-mir-30a	0.248	GNAO1	-0.899
hsa-mir-548al	-1.134	GNAO1	-0.899
hsa-mir-4651	-9.649	GNAO1	-0.899
hsa-mir-7974	0.561	GNAO1	-0.899
hsa-mir-30a	0.248	GNG10	-0.845
hsa-mir-500b	0.455	GNG10	-0.845
hsa-mir-548k	0.253	GNG10	-0.845
hsa-let-7c	0.526	GNG5	-0.713
hsa-mir-548q	0.852	GPC4	-1.166
hsa-mir-1287	-0.321	GPM6A	-1.035
hsa-mir-148a	0.371	GPM6A	-1.035
hsa-mir-328	-0.601	GPM6A	-1.035
hsa-mir-548k	0.253	GPM6A	-1.035
hsa-mir-548o	0.432	GPM6A	-1.035
hsa-mir-5700	-0.343	GPM6A	-1.035
hsa-mir-3167	-9.492	GPM6A	-1.035
hsa-mir-22	-0.184	GPNMB	0.383
hsa-mir-422a	0.325	GPNMB	0.383
hsa-mir-935	-0.577	GPNMB	0.383
hsa-mir-99a	0.973	GPRC5B	-0.753
hsa-mir-132	-0.247	GPRC5B	-0.753
hsa-mir-148a	0.371	GPRC5B	-0.753
hsa-mir-4651	-9.649	GPRC5B	-0.753
hsa-mir-625	-0.078	GPRC5B	-0.753
hsa-mir-7974	0.561	GPRC5B	-0.753
hsa-mir-301b	0.366	GPRIN2	-0.844
hsa-mir-328	-0.601	GPRIN2	-0.844
hsa-mir-3936	-10.284	GPRIN2	-0.844
hsa-mir-4651	-9.649	GPS2	-1.867
hsa-mir-141	-0.277	HCAR2	0.414
hsa-mir-203a	0.226	HCAR2	0.414
hsa-mir-1287	-0.321	HCN4	-2.12
hsa-mir-4651	-9.649	HCN4	-2.12
hsa-mir-7705	0.701	HCN4	-2.12
hsa-mir-301b	0.366	HECW2	-0.792
hsa-mir-148a	0.371	HECW2	-0.792
hsa-mir-5700	-0.343	HECW2	-0.792
hsa-mir-625	-0.078	HECW2	-0.792
hsa-mir-1262	0.931	HES2	0.497
hsa-mir-150	-0.922	HES2	0.497
hsa-mir-3155a	0.388	HES2	0.497
hsa-mir-423	0.113	HES2	0.497
hsa-mir-4651	-9.649	HES2	0.497
hsa-mir-18a	0.245	HHIPL2	-2.137
hsa-mir-3155a	0.388	HHIPL2	-2.137
hsa-let-7c	0.526	HIC1	-1.607
hsa-mir-328	-0.601	HIC1	-1.607
hsa-mir-3928	0.53	HIC1	-1.607
hsa-mir-99a	0.973	HIP1	0.453
hsa-mir-141	-0.277	HMGCS1	0.733
hsa-mir-18a	0.245	HMGCS1	0.733
hsa-mir-3155a	0.388	HMGCS1	0.733
hsa-mir-1197	9.741	HNF4G	-1.491
hsa-mir-22	-0.184	HNF4G	-1.491
hsa-mir-3942	0.585	HNF4G	-1.491
hsa-mir-1268b	-0.478	HOGA1	0.689
hsa-mir-143	0.258	HOGA1	0.689
hsa-mir-1914	0.576	HOGA1	0.689
hsa-mir-1268b	-0.478	HSPG2	-0.554
hsa-mir-4651	-9.649	HSPG2	-0.554
hsa-mir-1262	0.931	HTRA1	-1.536
hsa-mir-215	-0.729	HTRA1	-1.536
hsa-mir-3128	2.001	HTRA1	-1.536
hsa-mir-7705	0.701	HTRA1	-1.536
hsa-mir-330	0.275	ID2	0.419
hsa-mir-513b	-1.544	ID2	0.419
hsa-mir-3128	2.001	IDI1	0.516
hsa-mir-548k	0.253	IDI1	0.516
hsa-mir-548l	0.29	IDI1	0.516
hsa-mir-942	0.24	IFI44	0.973
hsa-let-7c	0.526	IGDCC3	-3.372
hsa-mir-423	0.113	IGFBP2	-0.898
hsa-mir-942	0.24	IGFBP3	-0.628
hsa-mir-1262	0.931	IGFBP3	-0.628
hsa-mir-1268b	-0.478	IGFBP3	-0.628
hsa-mir-143	0.258	IGFBP3	-0.628
hsa-mir-7706	0.238	IGFBP3	-0.628
hsa-mir-7974	0.561	IGFBP3	-0.628
hsa-mir-143	0.258	IGFBP5	-1.869
hsa-mir-4651	-9.649	IGFBP5	-1.869
hsa-mir-422a	0.325	IHH	-3.966
hsa-mir-4651	-9.649	IHH	-3.966
hsa-mir-625	-0.078	IHH	-3.966
hsa-mir-328	-0.601	IL20RB	0.388
hsa-mir-3155a	0.388	IL20RB	0.388
hsa-mir-4651	-9.649	IL20RB	0.388
hsa-mir-7974	0.561	IL20RB	0.388
hsa-mir-1287	-0.321	IL7R	0.751
hsa-mir-1914	0.576	IL7R	0.751
hsa-mir-3128	2.001	IL7R	0.751
hsa-mir-874	-0.371	IL7R	0.751
hsa-mir-301b	0.366	INHBA	0.78
hsa-mir-374a	0.271	INHBA	0.78
hsa-mir-625	-0.078	INHBA	0.78
hsa-mir-7705	0.701	INHBA	0.78
hsa-mir-301b	0.366	IQGAP2	1.153
hsa-mir-4651	-9.649	IQGAP2	1.153
hsa-mir-150	-0.922	IRAK2	-0.888
hsa-mir-4326	0.128	IRAK2	-0.888
hsa-mir-625	-0.078	IRX1	0.768
hsa-mir-30a	0.248	ITGA4	-0.57
hsa-mir-508	-0.799	ITGA4	-0.57
hsa-mir-7974	0.561	ITGA4	-0.57
hsa-mir-1304	0.258	JOSD2	-0.58
hsa-mir-30a	0.248	JUN	-0.564
hsa-mir-30a	0.248	JUNB	-0.614
hsa-let-7c	0.526	KANK4	1.473
hsa-mir-942	0.24	KANK4	1.473
hsa-mir-301b	0.366	KANK4	1.473
hsa-mir-143	0.258	KANK4	1.473
hsa-mir-301b	0.366	KCNK10	1.541
hsa-mir-143	0.258	KCNK10	1.541
hsa-mir-17	0.156	KCNK10	1.541
hsa-mir-1914	0.576	KCNK10	1.541
hsa-mir-22	-0.184	KCNK10	1.541
hsa-mir-934	-1.395	KCNK10	1.541
hsa-mir-215	-0.729	KCNS3	-0.546
hsa-mir-1304	0.258	KCTD12	0.462
hsa-mir-4651	-9.649	KCTD12	0.462
hsa-mir-548o	0.432	KCTD12	0.462
hsa-let-7c	0.526	KLF9	-0.967
hsa-mir-1914	0.576	KLF9	-0.967
hsa-mir-30a	0.248	KLF9	-0.967
hsa-mir-452	0.272	KLF9	-0.967
hsa-mir-549a	2.852	KLF9	-0.967
hsa-mir-148a	0.371	KLHL5	0.476
hsa-mir-181c	-0.291	KLHL5	0.476
hsa-mir-1266	0.328	KRT1	1.28
hsa-mir-625	-0.078	KRT1	1.28
hsa-mir-7705	0.701	KRT1	1.28
hsa-mir-3942	0.585	KRT6A	0.697
hsa-mir-1262	0.931	KRTAP2-3/KRTAP2-4	-2.21
hsa-mir-301b	0.366	KRTAP2-3/KRTAP2-4	-2.21
hsa-mir-148a	0.371	KRTAP2-3/KRTAP2-4	-2.21
hsa-mir-22	-0.184	KRTAP2-3/KRTAP2-4	-2.21
hsa-mir-3936	-10.284	KRTAP2-3/KRTAP2-4	-2.21
hsa-mir-548ac	10.156	KRTAP2-3/KRTAP2-4	-2.21
hsa-mir-549a	2.852	KRTAP2-3/KRTAP2-4	-2.21
hsa-mir-148a	0.371	LAMA4	-0.978
hsa-mir-4326	0.128	LAMA4	-0.978
hsa-mir-4651	-9.649	LCN2	-1.269
hsa-mir-548q	0.852	LCN2	-1.269
hsa-mir-181c	-0.291	LCTL	-3.939
hsa-mir-330	0.275	LCTL	-3.939
hsa-mir-576	0.319	LCTL	-3.939
hsa-mir-328	-0.601	LDLRAD2	-3.099
hsa-mir-625	-0.078	LDLRAD2	-3.099
hsa-mir-143	0.258	LHFPL5	-5.772
hsa-mir-7706	0.238	LHFPL5	-5.772
hsa-mir-548l	0.29	LHFPL5	-5.772
hsa-mir-18a	0.245	LINC02693	0.537
hsa-mir-22	-0.184	LINC02693	0.537
hsa-mir-3128	2.001	LINC02693	0.537
hsa-mir-619	0.49	LINC02693	0.537
hsa-mir-7705	0.701	LINC02693	0.537
hsa-mir-7974	0.561	LINC02693	0.537
hsa-mir-942	0.24	LINC02870	-1.051
hsa-mir-1278	0.973	LINC02870	-1.051
hsa-mir-3155a	0.388	LINC02870	-1.051
hsa-mir-4651	-9.649	LINC02870	-1.051
hsa-mir-548q	0.852	LOC100129215	-0.593
hsa-mir-7974	0.561	LOC100129215	-0.593
hsa-mir-1278	0.973	LRP2	-1.793
hsa-mir-301b	0.366	LRP2	-1.793
hsa-mir-148a	0.371	LRP2	-1.793
hsa-mir-7706	0.238	LRRC75A	-1.972
hsa-mir-3936	-10.284	LRRC75A	-1.972
hsa-mir-625	-0.078	LRRC75A	-1.972
hsa-mir-1262	0.931	LSMEM2	-3.506
hsa-mir-1266	0.328	LSMEM2	-3.506
hsa-mir-4651	-9.649	LSMEM2	-3.506
hsa-mir-619	0.49	LSMEM2	-3.506
hsa-mir-3188	0.888	LSMEM2	-3.506
hsa-mir-590	0.421	LUM	-1.675
hsa-mir-3928	0.53	LUM	-1.675
hsa-mir-1266	0.328	MAFB	0.944
hsa-mir-301b	0.366	MAFB	0.944
hsa-mir-148a	0.371	MAFB	0.944
hsa-mir-1197	9.741	MAN1A1	-1.245
hsa-mir-382	10.326	MAN1A1	-1.245
hsa-mir-1266	0.328	MARCKSL1	-0.687
hsa-mir-4651	-9.649	MARCKSL1	-0.687
hsa-mir-548k	0.253	MARCKSL1	-0.687
hsa-mir-548ac	10.156	MARCKSL1	-0.687
hsa-mir-132	-0.247	MCOLN3	-1.492
hsa-mir-548k	0.253	MCOLN3	-1.492
hsa-mir-548q	0.852	MCOLN3	-1.492
hsa-mir-1287	-0.321	MCRIP1	-0.652
hsa-mir-1304	0.258	MCRIP1	-0.652
hsa-mir-22	-0.184	MCRIP1	-0.652
hsa-mir-7706	0.238	MCRIP1	-0.652
hsa-mir-3155a	0.388	MCRIP1	-0.652
hsa-mir-4651	-9.649	MCRIP1	-0.652
hsa-mir-625	-0.078	MCRIP1	-0.652
hsa-mir-3188	0.888	MCRIP1	-0.652
hsa-mir-143	0.258	MEIOC	-2.146
hsa-mir-421	0.075	MEIOC	-2.146
hsa-mir-935	-0.577	MEIOC	-2.146
hsa-mir-1268b	-0.478	MGLL	-0.678
hsa-mir-4651	-9.649	MGLL	-0.678
hsa-mir-3167	-9.492	MGLL	-0.678
hsa-mir-1537	2.848	MIF	-0.672
hsa-mir-4651	-9.649	MIF	-0.672
hsa-mir-1197	9.741	MMEL1	-1.591
hsa-mir-1268b	-0.478	MMEL1	-1.591
hsa-mir-3935	0.4	MMEL1	-1.591
hsa-mir-301b	0.366	MMP13	-0.54
hsa-mir-148a	0.371	MMP13	-0.54
hsa-mir-150	-0.922	MMP13	-0.54
hsa-mir-625	-0.078	MMP13	-0.54
hsa-mir-7705	0.701	MMP13	-0.54
hsa-mir-17	0.156	MMP24	-2.206
hsa-mir-4651	-9.649	MMP24	-2.206
hsa-mir-625	-0.078	MMP24	-2.206
hsa-mir-148a	0.371	MPL	-2.619
hsa-mir-4651	-9.649	MPL	-2.619
hsa-mir-625	-0.078	MPL	-2.619
hsa-mir-150	-0.922	MRPL12	-0.76
hsa-mir-1268b	-0.478	MSMO1	0.539
hsa-mir-301b	0.366	MSMO1	0.539
hsa-mir-17	0.156	MSMO1	0.539
hsa-mir-1266	0.328	MSX1	1.855
hsa-mir-590	0.421	MSX1	1.855
hsa-mir-7705	0.701	MSX1	1.855
hsa-mir-143	0.258	MT2A	-0.57
hsa-mir-301b	0.366	MTCL1	-0.548
hsa-mir-148a	0.371	MTCL1	-0.548
hsa-mir-215	-0.729	MTCL1	-0.548
hsa-mir-500b	0.455	MTCL1	-0.548
hsa-mir-934	-1.395	MTCL1	-0.548
hsa-mir-4651	-9.649	MTFP1	-0.683
hsa-mir-874	-0.371	MTFP1	-0.683
hsa-mir-625	-0.078	MUC16	0.59
hsa-mir-22	-0.184	MXD3	-0.627
hsa-mir-3188	0.888	MXD3	-0.627
hsa-mir-3651	0.556	MYL9	-0.702
hsa-mir-3936	-10.284	MYL9	-0.702
hsa-mir-4651	-9.649	MYL9	-0.702
hsa-mir-328	-0.601	MYLK2	-0.904
hsa-mir-4651	-9.649	MYLK2	-0.904
hsa-mir-4651	-9.649	NAV2	-0.694
hsa-mir-625	-0.078	NAV2	-0.694
hsa-mir-4326	0.128	NBEA	-0.614
hsa-mir-548q	0.852	NBEA	-0.614
hsa-mir-1262	0.931	NCF2	0.492
hsa-mir-422a	0.325	NCF2	0.492
hsa-mir-619	0.49	NCF2	0.492
hsa-mir-548al	-1.134	NCKAP5L	-0.637
hsa-mir-1277	0.55	NDRG1	0.402
hsa-mir-4651	-9.649	NDRG1	0.402
hsa-mir-1266	0.328	NEDD9	-0.531
hsa-mir-18a	0.245	NEDD9	-0.531
hsa-mir-548al	-1.134	NEDD9	-0.531
hsa-mir-625	-0.078	NEDD9	-0.531
hsa-mir-301b	0.366	NFIB	0.38
hsa-mir-590	0.421	NFIB	0.38
hsa-mir-7706	0.238	NFIB	0.38
hsa-mir-30a	0.248	NFIB	0.38
hsa-mir-508	-0.799	NFIB	0.38
hsa-mir-1268b	-0.478	NFIX	-0.584
hsa-mir-1914	0.576	NFIX	-0.584
hsa-mir-3928	0.53	NFIX	-0.584
hsa-mir-4651	-9.649	NFIX	-0.584
hsa-mir-625	-0.078	NFIX	-0.584
hsa-mir-1197	9.741	NOS1	0.864
hsa-mir-1268b	-0.478	NOS1	0.864
hsa-mir-1287	-0.321	NOS1	0.864
hsa-mir-3128	2.001	NOS1	0.864
hsa-mir-625	-0.078	NOS1	0.864
hsa-mir-17	0.156	NPAS2	-1.873
hsa-mir-1268b	-0.478	NPDC1	-0.546
hsa-mir-1537	2.848	NPDC1	-0.546
hsa-mir-301b	0.366	NPNT	-1.144
hsa-mir-22	-0.184	NPNT	-1.144
hsa-mir-590	0.421	NPPB	-1.631
hsa-mir-1262	0.931	NPTXR	-1.375
hsa-mir-328	-0.601	NPTXR	-1.375
hsa-mir-3155a	0.388	NPTXR	-1.375
hsa-mir-3936	-10.284	NPTXR	-1.375
hsa-mir-4651	-9.649	NPTXR	-1.375
hsa-mir-625	-0.078	NPTXR	-1.375
hsa-mir-874	-0.371	NPTXR	-1.375
hsa-mir-99a	0.973	NR1I3	-4.03
hsa-mir-1287	-0.321	NR1I3	-4.03
hsa-mir-328	-0.601	NR1I3	-4.03
hsa-mir-1197	9.741	NR4A3	-0.842
hsa-mir-17	0.156	NR4A3	-0.842
hsa-mir-181c	-0.291	NR4A3	-0.842
hsa-mir-500b	0.455	NR4A3	-0.842
hsa-mir-508	-0.799	NR4A3	-0.842
hsa-mir-935	-0.577	NR4A3	-0.842
hsa-mir-1278	0.973	NR5A2	-0.771
hsa-mir-30a	0.248	NR5A2	-0.771
hsa-mir-7974	0.561	NR5A2	-0.771
hsa-mir-3155a	0.388	NRG2	-1.007
hsa-mir-625	-0.078	NRG2	-1.007
hsa-mir-7974	0.561	NRG2	-1.007
hsa-mir-1262	0.931	NRGN	-0.985
hsa-mir-22	-0.184	NRGN	-0.985
hsa-mir-4651	-9.649	NRGN	-0.985
hsa-mir-619	0.49	OASL	0.422
hsa-mir-18a	0.245	OSBP2	-1.319
hsa-mir-181c	-0.291	OXGR1	-1.042
hsa-mir-548l	0.29	OXGR1	-1.042
hsa-mir-141	-0.277	P2RY1	0.485
hsa-mir-22	-0.184	P2RY1	0.485
hsa-mir-328	-0.601	PADI1	-0.797
hsa-mir-4651	-9.649	PADI1	-0.797
hsa-mir-625	-0.078	PADI1	-0.797
hsa-let-7c	0.526	PANX2	-0.674
hsa-mir-1268b	-0.478	PANX2	-0.674
hsa-mir-17	0.156	PANX2	-0.674
hsa-mir-423	0.113	PANX2	-0.674
hsa-mir-4651	-9.649	PANX2	-0.674
hsa-mir-625	-0.078	PANX2	-0.674
hsa-let-7c	0.526	PARM1	-2.068
hsa-mir-1197	9.741	PARM1	-2.068
hsa-mir-132	-0.247	PARM1	-2.068
hsa-mir-148a	0.371	PARM1	-2.068
hsa-mir-181c	-0.291	PARM1	-2.068
hsa-mir-22	-0.184	PARM1	-2.068
hsa-mir-3936	-10.284	PARM1	-2.068
hsa-mir-4651	-9.649	PARM1	-2.068
hsa-mir-3942	0.585	PCDHB14	0.967
hsa-mir-7706	0.238	PCDHGA10	1.547
hsa-mir-4651	-9.649	PCDHGA10	1.547
hsa-mir-625	-0.078	PCDHGA10	1.547
hsa-mir-7706	0.238	PCDHGB7	0.895
hsa-mir-4651	-9.649	PCDHGB7	0.895
hsa-mir-625	-0.078	PCDHGB7	0.895
hsa-mir-301b	0.366	PDCD1LG2	-1.028
hsa-mir-143	0.258	PDCD1LG2	-1.028
hsa-mir-17	0.156	PDCD1LG2	-1.028
hsa-mir-3128	2.001	PDCD1LG2	-1.028
hsa-mir-3188	0.888	PDCD1LG2	-1.028
hsa-mir-3128	2.001	PDE3A	2.439
hsa-mir-148a	0.371	PDK4	-1.108
hsa-mir-150	-0.922	PDK4	-1.108
hsa-mir-3188	0.888	PDK4	-1.108
hsa-let-7c	0.526	PEG10	0.657
hsa-mir-1304	0.258	PEG10	0.657
hsa-mir-143	0.258	PEG10	0.657
hsa-mir-22	-0.184	PEG10	0.657
hsa-mir-30a	0.248	PEG10	0.657
hsa-mir-328	-0.601	PEG10	0.657
hsa-mir-500b	0.455	PEG10	0.657
hsa-mir-3942	0.585	PEG10	0.657
hsa-mir-549a	2.852	PEG10	0.657
hsa-mir-22	-0.184	PGGHG	-0.584
hsa-mir-4651	-9.649	PGGHG	-0.584
hsa-mir-301b	0.366	PGM2L1	-0.693
hsa-mir-30a	0.248	PGM2L1	-0.693
hsa-mir-452	0.272	PGM2L1	-0.693
hsa-mir-874	-0.371	PGM2L1	-0.693
hsa-mir-141	-0.277	PHETA2	0.82
hsa-mir-30a	0.248	PHETA2	0.82
hsa-mir-328	-0.601	PHETA2	0.82
hsa-mir-3155a	0.388	PHETA2	0.82
hsa-mir-3942	0.585	PHETA2	0.82
hsa-mir-1266	0.328	PHGR1	-1.631
hsa-mir-3155a	0.388	PHGR1	-1.631
hsa-mir-942	0.24	PITX2	1.359
hsa-mir-141	-0.277	PITX2	1.359
hsa-mir-590	0.421	PITX2	1.359
hsa-mir-3155a	0.388	PITX2	1.359
hsa-mir-374a	0.271	PITX2	1.359
hsa-mir-500b	0.455	PKD2L2	-1.848
hsa-mir-549a	2.852	PKD2L2	-1.848
hsa-mir-181c	-0.291	PKHD1	-2.697
hsa-let-7c	0.526	PKIA	-0.964
hsa-mir-1262	0.931	PKIA	-0.964
hsa-mir-17	0.156	PKIA	-0.964
hsa-mir-382	10.326	PKIA	-0.964
hsa-mir-5700	-0.343	PKIA	-0.964
hsa-mir-1262	0.931	PLA2G2A	-1.624
hsa-mir-1287	-0.321	PLA2G2A	-1.624
hsa-mir-181c	-0.291	PLAC8	0.564
hsa-mir-374a	0.271	PLAC8	0.564
hsa-mir-1287	-0.321	PLAT	-0.574
hsa-mir-1304	0.258	PLAT	-0.574
hsa-mir-3928	0.53	PLAT	-0.574
hsa-mir-1257	1.36	PLSCR4	-0.727
hsa-mir-301b	0.366	PLSCR4	-0.727
hsa-mir-17	0.156	PLSCR4	-0.727
hsa-mir-3128	2.001	PLSCR4	-0.727
hsa-mir-3935	0.4	PLSCR4	-0.727
hsa-mir-934	-1.395	PLSCR4	-0.727
hsa-let-7c	0.526	PLXND1	-0.768
hsa-mir-1914	0.576	PLXND1	-0.768
hsa-mir-1277	0.55	PMFBP1	-0.951
hsa-mir-1266	0.328	POU3F1	-1.621
hsa-mir-1537	2.848	POU3F1	-1.621
hsa-mir-3936	-10.284	POU3F1	-1.621
hsa-mir-625	-0.078	POU3F1	-1.621
hsa-mir-500b	0.455	PPIC	-0.545
hsa-mir-4651	-9.649	PRKCG	-1.152
hsa-mir-1262	0.931	PROKR2	-3.234
hsa-mir-1278	0.973	PROKR2	-3.234
hsa-mir-422a	0.325	PROKR2	-3.234
hsa-mir-548l	0.29	PSAT1	0.472
hsa-mir-1287	-0.321	PSIP1	0.423
hsa-mir-1304	0.258	PTGFR	-2.617
hsa-mir-3128	2.001	PTGFR	-2.617
hsa-mir-330	0.275	PTGFR	-2.617
hsa-mir-934	-1.395	PTGFR	-2.617
hsa-mir-1262	0.931	PTGS1	0.503
hsa-mir-22	-0.184	PTGS1	0.503
hsa-mir-3128	2.001	PTGS1	0.503
hsa-let-7c	0.526	PTGS2	-1.099
hsa-mir-1278	0.973	PTGS2	-1.099
hsa-mir-513b	-1.544	PTGS2	-1.099
hsa-mir-508	-0.799	PTGS2	-1.099
hsa-mir-301b	0.366	PTPRG	0.487
hsa-mir-141	-0.277	PTPRG	0.487
hsa-mir-3128	2.001	PTPRG	0.487
hsa-mir-3942	0.585	PTPRG	0.487
hsa-mir-132	-0.247	PTRH1	-0.529
hsa-mir-30a	0.248	PTRH1	-0.529
hsa-mir-3935	0.4	PTRH1	-0.529
hsa-let-7c	0.526	PXDN	0.645
hsa-mir-301b	0.366	PXDN	0.645
hsa-mir-301b	0.366	RAPGEF4	-0.566
hsa-mir-17	0.156	RAPGEF4	-0.566
hsa-mir-30a	0.248	RAPGEF4	-0.566
hsa-mir-4651	-9.649	RAVER1	-0.654
hsa-mir-143	0.258	RBM24	0.892
hsa-mir-148a	0.371	RBM24	0.892
hsa-mir-17	0.156	RBM24	0.892
hsa-mir-3155a	0.388	RBM24	0.892
hsa-mir-508	-0.799	RBM24	0.892
hsa-mir-619	0.49	RBM24	0.892
hsa-mir-7974	0.561	RBM24	0.892
hsa-mir-1262	0.931	REEP6	-0.546
hsa-mir-4651	-9.649	REEP6	-0.546
hsa-mir-625	-0.078	REEP6	-0.546
hsa-mir-1268b	-0.478	RFLNB	-0.623
hsa-mir-3936	-10.284	RFLNB	-0.623
hsa-mir-423	0.113	RFLNB	-0.623
hsa-let-7c	0.526	RGPD4 (includes others)	-2.632
hsa-mir-30a	0.248	RGPD4 (includes others)	-2.632
hsa-mir-3155a	0.388	RIN1	-0.59
hsa-mir-4326	0.128	RIN1	-0.59
hsa-mir-3155a	0.388	RIPOR2	-0.881
hsa-mir-4326	0.128	RIPOR2	-0.881
hsa-mir-7705	0.701	RIPOR2	-0.881
hsa-let-7c	0.526	RNF224	-0.973
hsa-mir-1262	0.931	RNF224	-0.973
hsa-mir-3928	0.53	RP11_770J15	-3.42
hsa-mir-934	-1.395	RP11_770J15	-3.42
hsa-mir-1262	0.931	RPS6KL1	0.402
hsa-mir-7706	0.238	RPS6KL1	0.402
hsa-mir-4651	-9.649	RPS6KL1	0.402
hsa-mir-1304	0.258	RSAD2	0.845
hsa-mir-141	-0.277	RSAD2	0.845
hsa-mir-1914	0.576	RSAD2	0.845
hsa-mir-215	-0.729	RSAD2	0.845
hsa-mir-590	0.421	RSAD2	0.845
hsa-mir-422a	0.325	RSPH1	-0.813
hsa-mir-4651	-9.649	RYR1	0.484
hsa-mir-143	0.258	S100A14	0.462
hsa-mir-3651	0.556	S100A14	0.462
hsa-mir-4326	0.128	S100A7	-2.35
hsa-mir-548q	0.852	S100A7	-2.35
hsa-mir-328	-0.601	S100A9	-1.631
hsa-mir-7974	0.561	S100A9	-1.631
hsa-mir-3155a	0.388	SCAND1	-0.584
hsa-mir-4651	-9.649	SCAND1	-0.584
hsa-mir-548o	0.432	SCAND1	-0.584
hsa-mir-132	-0.247	SCCPDH	-0.52
hsa-mir-3128	2.001	SCIN	-1.747
hsa-mir-328	-0.601	SCIN	-1.747
hsa-mir-5700	-0.343	SCIN	-1.747
hsa-mir-1287	-0.321	SDR16C5	0.454
hsa-mir-141	-0.277	SDR16C5	0.454
hsa-mir-508	-0.799	SDR16C5	0.454
hsa-mir-3128	2.001	SELENOH	-0.543
hsa-mir-1268b	-0.478	SEMA3D	0.405
hsa-mir-874	-0.371	SEMA3D	0.405
hsa-mir-934	-1.395	SEMA3D	0.405
hsa-mir-1262	0.931	SGK2	-1.732
hsa-mir-4651	-9.649	SGK2	-1.732
hsa-mir-1262	0.931	SHROOM1	-0.69
hsa-mir-625	-0.078	SHROOM1	-0.69
hsa-mir-181c	-0.291	SIPA1L2	0.687
hsa-mir-7974	0.561	SIPA1L2	0.687
hsa-mir-1287	-0.321	SLA2	-1.752
hsa-mir-7974	0.561	SLA2	-1.752
hsa-mir-934	-1.395	SLA2	-1.752
hsa-mir-301b	0.366	SLAIN1	0.787
hsa-mir-330	0.275	SLAIN1	0.787
hsa-mir-382	10.326	SLAIN1	0.787
hsa-mir-548l	0.29	SLAIN1	0.787
hsa-mir-5700	-0.343	SLAIN1	0.787
hsa-mir-1257	1.36	SLAMF7	-1.117
hsa-mir-1287	-0.321	SLAMF7	-1.117
hsa-mir-215	-0.729	SLAMF7	-1.117
hsa-mir-508	-0.799	SLAMF7	-1.117
hsa-let-7c	0.526	SLC16A14	0.936
hsa-mir-1287	-0.321	SLC16A14	0.936
hsa-mir-215	-0.729	SLC16A14	0.936
hsa-mir-22	-0.184	SLC16A14	0.936
hsa-mir-548al	-1.134	SLC16A14	0.936
hsa-mir-4651	-9.649	SLC16A14	0.936
hsa-mir-7974	0.561	SLC16A14	0.936
hsa-mir-421	0.075	SLC17A8	-5.662
hsa-mir-452	0.272	SLC17A8	-5.662
hsa-mir-934	-1.395	SLC17A8	-5.662
hsa-mir-1277	0.55	SLC2A3	1.455
hsa-mir-181c	-0.291	SLC2A3	1.455
hsa-mir-625	-0.078	SLC2A3	1.455
hsa-mir-181c	-0.291	SLC3A1	-1.782
hsa-mir-935	-0.577	SLC3A1	-1.782
hsa-mir-30a	0.248	SLC41A2	-1.153
hsa-mir-3128	2.001	SLC41A2	-1.153
hsa-mir-874	-0.371	SLC41A2	-1.153
hsa-mir-215	-0.729	SLC5A10	-2.6
hsa-mir-422a	0.325	SLC5A10	-2.6
hsa-mir-500b	0.455	SLC6A14	-1.858
hsa-mir-508	-0.799	SLC6A14	-1.858
hsa-mir-5700	-0.343	SLC6A14	-1.858
hsa-mir-3936	-10.284	SLC7A8	0.948
hsa-mir-4326	0.128	SLC7A8	0.948
hsa-mir-4651	-9.649	SLC7A8	0.948
hsa-mir-625	-0.078	SLC7A8	0.948
hsa-mir-7974	0.561	SLC7A8	0.948
hsa-mir-7705	0.701	SLITRK5	3.874
hsa-mir-500b	0.455	SLITRK6	0.655
hsa-mir-1197	9.741	SMOC2	1.168
hsa-mir-1266	0.328	SMOC2	1.168
hsa-mir-301b	0.366	SMOC2	1.168
hsa-mir-132	-0.247	SMOC2	1.168
hsa-mir-17	0.156	SMOC2	1.168
hsa-mir-423	0.113	SMOC2	1.168
hsa-mir-452	0.272	SMOC2	1.168
hsa-mir-4651	-9.649	SMOC2	1.168
hsa-mir-548k	0.253	SMOC2	1.168
hsa-mir-7705	0.701	SMOC2	1.168
hsa-mir-1262	0.931	SMPD3	-2.181
hsa-mir-874	-0.371	SMPD3	-2.181
hsa-mir-1262	0.931	SNX32	-3.45
hsa-mir-4326	0.128	SNX32	-3.45
hsa-mir-874	-0.371	SNX32	-3.45
hsa-mir-132	-0.247	SOCS2	0.461
hsa-mir-22	-0.184	SOCS2	0.461
hsa-mir-500b	0.455	SOCS2	0.461
hsa-mir-548q	0.852	SOCS2	0.461
hsa-mir-549a	2.852	SOCS2	0.461
hsa-mir-619	0.49	SOCS2	0.461
hsa-let-7c	0.526	SOST	0.936
hsa-mir-1262	0.931	SOST	0.936
hsa-mir-422a	0.325	SOST	0.936
hsa-mir-3942	0.585	SOST	0.936
hsa-mir-4651	-9.649	SOST	0.936
hsa-mir-548ac	10.156	SOST	0.936
hsa-mir-625	-0.078	SOST	0.936
hsa-mir-1262	0.931	SOX2	1.158
hsa-mir-590	0.421	SOX2	1.158
hsa-mir-625	-0.078	SOX2	1.158
hsa-mir-874	-0.371	SOX2	1.158
hsa-mir-942	0.24	SPATA17	-0.71
hsa-mir-1266	0.328	SPATA17	-0.71
hsa-mir-5700	-0.343	SPATA17	-0.71
hsa-mir-22	-0.184	SPATA21	-3.382
hsa-mir-4651	-9.649	SPEG	-0.603
hsa-mir-3128	2.001	SPINK6	-2.249
hsa-mir-548l	0.29	SPINK6	-2.249
hsa-mir-1914	0.576	SPOCD1	-1.2
hsa-mir-421	0.075	SPOCD1	-1.2
hsa-mir-1197	9.741	SPOCK2	-1.9
hsa-mir-1257	1.36	SPOCK2	-1.9
hsa-mir-1262	0.931	SPOCK2	-1.9
hsa-mir-625	-0.078	SPOCK2	-1.9
hsa-mir-4651	-9.649	SPRR3	-4.325
hsa-mir-7974	0.561	SPTBN5	-0.697
hsa-mir-181c	-0.291	SSBP2	-0.616
hsa-mir-30a	0.248	SSBP2	-0.616
hsa-mir-1262	0.931	SSTR1	-1.482
hsa-mir-7706	0.238	SSTR1	-1.482
hsa-let-7c	0.526	STARD4	1.044
hsa-mir-942	0.24	STARD4	1.044
hsa-mir-1278	0.973	STARD4	1.044
hsa-mir-143	0.258	STARD4	1.044
hsa-mir-17	0.156	STARD4	1.044
hsa-mir-181c	-0.291	STARD4	1.044
hsa-mir-3128	2.001	STARD4	1.044
hsa-mir-3651	0.556	STARD4	1.044
hsa-mir-452	0.272	STARD4	1.044
hsa-mir-548k	0.253	STARD4	1.044
hsa-mir-549a	2.852	STARD4	1.044
hsa-mir-3167	-9.492	STARD4	1.044
hsa-mir-1268b	-0.478	STMN3	0.684
hsa-mir-3928	0.53	STMN3	0.684
hsa-mir-4651	-9.649	STMN3	0.684
hsa-mir-625	-0.078	STMN3	0.684
hsa-mir-1277	0.55	STOM	0.699
hsa-mir-1266	0.328	STRA6	-0.795
hsa-mir-1268b	-0.478	SV2C	1.893
hsa-mir-1287	-0.321	SV2C	1.893
hsa-mir-143	0.258	SV2C	1.893
hsa-mir-1914	0.576	SV2C	1.893
hsa-mir-3128	2.001	SV2C	1.893
hsa-mir-452	0.272	SV2C	1.893
hsa-mir-7974	0.561	SV2C	1.893
hsa-mir-1266	0.328	SYNPO2	-1.002
hsa-mir-4651	-9.649	SYT7	-0.961
hsa-mir-625	-0.078	SYT7	-0.961
hsa-mir-1304	0.258	SYTL2	-0.585
hsa-mir-3188	0.888	SYTL2	-0.585
hsa-let-7c	0.526	TAGLN	-1.037
hsa-mir-590	0.421	TAGLN	-1.037
hsa-mir-22	-0.184	TAGLN	-1.037
hsa-mir-328	-0.601	TAGLN	-1.037
hsa-mir-382	10.326	TAGLN	-1.037
hsa-mir-625	-0.078	TAGLN	-1.037
hsa-mir-148a	0.371	TDRP	0.412
hsa-mir-150	-0.922	TDRP	0.412
hsa-mir-30a	0.248	TDRP	0.412
hsa-mir-3935	0.4	TDRP	0.412
hsa-mir-4511	0.462	TDRP	0.412
hsa-mir-548ac	10.156	TDRP	0.412
hsa-let-7c	0.526	TFCP2L1	0.748
hsa-mir-99a	0.973	TFCP2L1	0.748
hsa-mir-1257	1.36	TFCP2L1	0.748
hsa-mir-1277	0.55	TFCP2L1	0.748
hsa-mir-1266	0.328	TGM4	0.604
hsa-mir-1304	0.258	TGM4	0.604
hsa-mir-590	0.421	TGM4	0.604
hsa-mir-328	-0.601	TGM4	0.604
hsa-mir-1287	-0.321	TGM5	-2.003
hsa-mir-874	-0.371	TGM5	-2.003
hsa-mir-181c	-0.291	TIMP3	-0.523
hsa-mir-590	0.421	TIMP3	-0.523
hsa-mir-4326	0.128	TIMP3	-0.523
hsa-mir-4651	-9.649	TIMP3	-0.523
hsa-mir-548k	0.253	TJP2	-0.569
hsa-mir-422a	0.325	TLE2	-0.685
hsa-mir-1268b	-0.478	TMC4	-0.569
hsa-mir-382	10.326	TMEM140	-2.864
hsa-mir-874	-0.371	TMEM140	-2.864
hsa-mir-942	0.24	TMEM154	0.435
hsa-mir-1257	1.36	TMEM154	0.435
hsa-mir-1268b	-0.478	TMEM154	0.435
hsa-mir-1304	0.258	TMEM154	0.435
hsa-mir-143	0.258	TMEM154	0.435
hsa-mir-150	-0.922	TMEM154	0.435
hsa-mir-22	-0.184	TMEM154	0.435
hsa-mir-3936	-10.284	TMEM154	0.435
hsa-mir-7974	0.561	TMEM154	0.435
hsa-mir-3188	0.888	TMEM154	0.435
hsa-mir-934	-1.395	TMEM154	0.435
hsa-mir-423	0.113	TMEM156	1.756
hsa-mir-4326	0.128	TMEM156	1.756
hsa-mir-548k	0.253	TMEM156	1.756
hsa-mir-548q	0.852	TMEM156	1.756
hsa-mir-934	-1.395	TMEM156	1.756
hsa-mir-1268b	-0.478	TMEM200C	-1.128
hsa-mir-500b	0.455	TMEM200C	-1.128
hsa-mir-1287	-0.321	TMOD1	-1.299
hsa-mir-301b	0.366	TMOD1	-1.299
hsa-mir-4651	-9.649	TMOD1	-1.299
hsa-let-7c	0.526	TMPRSS2	-2.372
hsa-mir-3936	-10.284	TMPRSS2	-2.372
hsa-mir-1197	9.741	TNFAIP3	-0.872
hsa-mir-141	-0.277	TNFAIP3	-0.872
hsa-mir-18a	0.245	TNFAIP3	-0.872
hsa-mir-1266	0.328	TNFRSF10D	1.024
hsa-mir-141	-0.277	TNFRSF10D	1.024
hsa-mir-143	0.258	TNFRSF10D	1.024
hsa-mir-590	0.421	TNFRSF10D	1.024
hsa-mir-22	-0.184	TNFRSF10D	1.024
hsa-mir-30a	0.248	TNFRSF10D	1.024
hsa-mir-3155a	0.388	TNFRSF10D	1.024
hsa-let-7c	0.526	TNFSF9	0.725
hsa-mir-1262	0.931	TNFSF9	0.725
hsa-mir-3155a	0.388	TNFSF9	0.725
hsa-mir-3651	0.556	TNFSF9	0.725
hsa-mir-374a	0.271	TNFSF9	0.725
hsa-mir-4651	-9.649	TPGS1	-0.893
hsa-mir-3188	0.888	TPPP3	-0.907
hsa-mir-1262	0.931	TRAF1	-0.994
hsa-mir-1266	0.328	TRAF1	-0.994
hsa-mir-4651	-9.649	TRAF1	-0.994
hsa-mir-874	-0.371	TRAF1	-0.994
hsa-mir-548q	0.852	TREH	-2.716
hsa-mir-548q	0.852	TRIM31	-0.941
hsa-mir-548q	0.852	TRIML2	1.66
hsa-mir-18a	0.245	TRPC4	-1.672
hsa-mir-1278	0.973	TSPAN12	-1.368
hsa-mir-513b	-1.544	TSPAN12	-1.368
hsa-mir-513b	-1.544	TTC39B	0.437
hsa-mir-422a	0.325	TTC39B	0.437
hsa-mir-421	0.075	TTC39B	0.437
hsa-mir-625	-0.078	TTC39B	0.437
hsa-mir-141	-0.277	TXNIP	-1.294
hsa-mir-148a	0.371	TXNIP	-1.294
hsa-mir-17	0.156	TXNIP	-1.294
hsa-mir-942	0.24	UBALD1	-0.528
hsa-mir-1277	0.55	UBALD1	-0.528
hsa-mir-22	-0.184	UBALD1	-0.528
hsa-mir-3936	-10.284	UBALD1	-0.528
hsa-mir-4651	-9.649	UBALD1	-0.528
hsa-mir-625	-0.078	UBALD1	-0.528
hsa-mir-7974	0.561	UBALD1	-0.528
hsa-mir-328	-0.601	UCN2	-0.512
hsa-mir-18a	0.245	VAX2	-1.592
hsa-mir-423	0.113	VAX2	-1.592
hsa-mir-1278	0.973	VGLL1	-0.687
hsa-mir-548k	0.253	VGLL1	-0.687
hsa-let-7c	0.526	VSNL1	0.581
hsa-mir-148a	0.371	VSNL1	0.581
hsa-mir-181c	-0.291	VSNL1	0.581
hsa-mir-590	0.421	VSNL1	0.581
hsa-mir-22	-0.184	VSNL1	0.581
hsa-mir-382	10.326	VSNL1	0.581
hsa-mir-3942	0.585	VSNL1	0.581
hsa-mir-625	-0.078	VSNL1	0.581
hsa-mir-942	0.24	WASF3	-0.591
hsa-mir-143	0.258	WASF3	-0.591
hsa-mir-17	0.156	WASF3	-0.591
hsa-mir-18a	0.245	WASF3	-0.591
hsa-mir-3155a	0.388	WASF3	-0.591
hsa-mir-421	0.075	WASF3	-0.591
hsa-mir-452	0.272	WASF3	-0.591
hsa-mir-1262	0.931	WDR38	-2.229
hsa-mir-1287	-0.321	WDR38	-2.229
hsa-mir-3155a	0.388	WDR86	-2.483
hsa-mir-1257	1.36	WNT5A	0.417
hsa-mir-1278	0.973	WNT5A	0.417
hsa-mir-30a	0.248	WNT5A	0.417
hsa-mir-374a	0.271	WNT5A	0.417
hsa-mir-3936	-10.284	WNT5A	0.417
hsa-mir-548k	0.253	WNT5A	0.417
hsa-mir-143	0.258	WNT5B	-0.894
hsa-mir-1537	2.848	WNT5B	-0.894
hsa-mir-625	-0.078	WNT5B	-0.894
hsa-mir-18a	0.245	XYLT1	-0.849
hsa-mir-4651	-9.649	XYLT1	-0.849
hsa-mir-7974	0.561	XYLT1	-0.849
hsa-mir-143	0.258	ZC4H2	1.321
hsa-mir-3928	0.53	ZC4H2	1.321
hsa-mir-422a	0.325	ZDHHC12	-0.581
hsa-mir-4651	-9.649	ZDHHC12	-0.581
hsa-mir-1914	0.576	ZDHHC2	0.668
hsa-mir-215	-0.729	ZDHHC2	0.668
hsa-mir-422a	0.325	ZDHHC2	0.668
hsa-mir-548l	0.29	ZDHHC2	0.668
hsa-mir-141	-0.277	ZDHHC21	0.38
hsa-mir-30a	0.248	ZDHHC21	0.38
hsa-mir-452	0.272	ZDHHC21	0.38
hsa-mir-1268b	-0.478	ZFP42	1.739
hsa-mir-1268b	-0.478	ZFPM1	-0.615
hsa-mir-934	-1.395	ZNF114	0.759
hsa-mir-1197	9.741	ZNF726	0.912
hsa-mir-1262	0.931	ZNF726	0.912
hsa-mir-1268b	-0.478	ZNF726	0.912
hsa-mir-1304	0.258	ZNF726	0.912
hsa-mir-548ac	10.156	ZNF726	0.912
hsa-mir-548o	0.432	ZNF726	0.912
hsa-mir-3936	-10.284	ZNF775	-0.849
hsa-mir-548q	0.852	ZNF775	-0.849
hsa-mir-5700	-0.343	ZSCAN31	0.678

## Sheet: 28 weeks
Expression pairing demonstrating relationships between differentially expressed mRNA targets of differentially expressed miRNAs at 28-wk of As3+ exposure (100 nM)compared to passage matched unexposed control.
miRNA	Experimental Log Ratio	mRNA	Experimental Log Ratio
hsa-mir-3127	0.196	AARS1	-1.046
hsa-let-7c	0.864	ACAP3	0.38
hsa-mir-424	-0.194	ACSBG1	1.004
hsa-mir-675	1.259	ACTN4	0.406
hsa-mir-34a	0.249	ADAMTSL4	0.488
hsa-mir-7976	-0.284	ADAMTSL4	0.488
hsa-mir-3651	-0.208	ADH7	0.757
hsa-mir-3127	0.196	ADM2	-2.432
hsa-mir-34a	0.249	ADM2	-2.432
hsa-mir-4660	-1.995	ADM2	-2.432
hsa-mir-4689	-0.817	ADM2	-2.432
hsa-let-7c	0.864	AGBL1	-4.397
hsa-mir-3927	-1.057	AGBL1	-4.397
hsa-mir-31	-0.082	AGRN	0.524
hsa-mir-4660	-1.995	AGRN	0.524
hsa-mir-378c	0.193	ALPG	0.435
hsa-mir-3909	0.281	AMDHD2	0.485
hsa-mir-7976	-0.284	AMDHD2	0.485
hsa-let-7c	0.864	AMOT	0.647
hsa-mir-29a	-0.153	AMOT	0.647
hsa-mir-3909	0.281	AMOT	0.647
hsa-mir-4286	-10.266	AMOT	0.647
hsa-mir-642a	-0.437	AMOT	0.647
hsa-mir-1255a	-0.241	APCDD1L	0.794
hsa-mir-3909	0.281	APCDD1L	0.794
hsa-let-7c	0.864	ARG2	-0.952
hsa-mir-4286	-10.266	ARG2	-0.952
hsa-mir-424	-0.194	ARHGDIA	0.52
hsa-mir-7976	-0.284	ARHGEF25	-1.169
hsa-let-7c	0.864	ARRDC4	1.243
hsa-mir-147b	0.457	ARRDC4	1.243
hsa-mir-29a	-0.153	ARRDC4	1.243
hsa-let-7c	0.864	ATAD3B	0.502
hsa-mir-4286	-10.266	ATAD3B	0.502
hsa-mir-3127	0.196	ATF7IP2	-0.646
hsa-mir-4429	-1.504	ATF7IP2	-0.646
hsa-mir-3651	-0.208	ATF7IP2	-0.646
hsa-mir-934	0.371	ATF7IP2	-0.646
hsa-mir-31	-0.082	ATP2A3	0.886
hsa-let-7c	0.864	B3GNT7	0.718
hsa-mir-4286	-10.266	B3GNT7	0.718
hsa-mir-4660	-1.995	B3GNT7	0.718
hsa-mir-675	1.259	B3GNT7	0.718
hsa-mir-4660	-1.995	BCAM	0.437
hsa-mir-3927	-1.057	BCO2	-0.953
hsa-mir-34a	0.249	BCO2	-0.953
hsa-mir-106a	0.277	BHLHE41	-0.615
hsa-mir-675	1.259	BHLHE41	-0.615
hsa-mir-4689	-0.817	C10orf62	-3.173
hsa-mir-29a	-0.153	C20orf96	-0.617
hsa-mir-147b	0.457	C21orf58	0.561
hsa-mir-4660	-1.995	C21orf58	0.561
hsa-mir-31	-0.082	CALR	-1.036
hsa-mir-600	-9.665	CALR	-1.036
hsa-mir-424	-0.194	CARD10	0.458
hsa-mir-4660	-1.995	CARD10	0.458
hsa-mir-708	-0.648	CARD10	0.458
hsa-mir-3127	0.196	CASTOR2	0.699
hsa-mir-4689	-0.817	CBLN2	2.547
hsa-mir-708	-0.648	CBLN2	2.547
hsa-mir-642a	-0.437	CCNB1IP1	-0.522
hsa-let-7c	0.864	CD200R1	-1.152
hsa-mir-3145	0.942	CD200R1	-1.152
hsa-mir-3909	0.281	CD200R1	-1.152
hsa-mir-29a	-0.153	CDKL2	-1.096
hsa-mir-424	-0.194	CEACAM7	1.043
hsa-mir-3127	0.196	CEACAM7	1.043
hsa-mir-3165	1.264	CEACAM7	1.043
hsa-mir-708	-0.648	CEACAM7	1.043
hsa-mir-147b	0.457	CEBPB	-0.519
hsa-mir-3127	0.196	CEBPB	-0.519
hsa-mir-708	-0.648	CEP170B	0.395
hsa-mir-424	-0.194	CHAC1	-2.576
hsa-mir-7976	-0.284	CHAC1	-2.576
hsa-mir-147b	0.457	CHCHD5	0.485
hsa-mir-424	-0.194	CHCHD5	0.485
hsa-mir-31	-0.082	CHCHD5	0.485
hsa-mir-3127	0.196	CHCHD5	0.485
hsa-mir-3165	1.264	CHCHD5	0.485
hsa-mir-378c	0.193	CHCHD5	0.485
hsa-mir-4689	-0.817	CHCHD5	0.485
hsa-mir-106a	0.277	CHP2	2.624
hsa-mir-378c	0.193	CHP2	2.624
hsa-mir-708	-0.648	CHP2	2.624
hsa-mir-3145	0.942	CLIC4	-0.699
hsa-mir-3615	0.206	CLN6	0.517
hsa-mir-381	0.862	CLN6	0.517
hsa-mir-4286	-10.266	CLN6	0.517
hsa-mir-4286	-10.266	CLUH	0.546
hsa-let-7c	0.864	COL8A1	-1.047
hsa-mir-29a	-0.153	COL8A1	-1.047
hsa-mir-3145	0.942	COL8A1	-1.047
hsa-mir-34a	0.249	CORO1B	0.406
hsa-let-7c	0.864	CPSF1	0.403
hsa-mir-424	-0.194	CRELD1	-1.562
hsa-mir-3127	0.196	CRELD1	-1.562
hsa-mir-4286	-10.266	CRELD1	-1.562
hsa-mir-3127	0.196	CRELD2	-1.51
hsa-mir-381	0.862	CRELD2	-1.51
hsa-mir-29a	-0.153	CSPG4	1.227
hsa-mir-34a	0.249	CTF1	-0.762
hsa-mir-99a	1.23	CYP26B1	-1.326
hsa-mir-424	-0.194	CYP26B1	-1.326
hsa-mir-3127	0.196	CYP26B1	-1.326
hsa-mir-381	0.862	DDIT3	-2.542
hsa-mir-934	0.371	DDIT3	-2.542
hsa-mir-424	-0.194	DDX11	0.418
hsa-mir-4660	-1.995	DDX11	0.418
hsa-mir-424	-0.194	DDX54	0.427
hsa-mir-106a	0.277	DERL2	-0.571
hsa-mir-3927	-1.057	DERL2	-0.571
hsa-mir-3165	1.264	DERL2	-0.571
hsa-mir-3909	0.281	DERL2	-0.571
hsa-mir-708	-0.648	DERL2	-0.571
hsa-mir-934	0.371	DERL2	-0.571
hsa-mir-34a	0.249	DGCR6L	0.481
hsa-mir-147b	0.457	DLX1	0.542
hsa-mir-4429	-1.504	DLX1	0.542
hsa-mir-34a	0.249	DLX1	0.542
hsa-mir-642a	-0.437	DLX1	0.542
hsa-mir-675	1.259	DLX1	0.542
hsa-mir-29a	-0.153	DNAJB11	-1.075
hsa-mir-3909	0.281	DNAJB11	-1.075
hsa-let-7c	0.864	DNAJB9	-1.414
hsa-mir-106a	0.277	DNAJB9	-1.414
hsa-mir-3927	-1.057	DNAJB9	-1.414
hsa-mir-934	0.371	DNAJB9	-1.414
hsa-mir-3127	0.196	DNAJC3	-1.19
hsa-mir-708	-0.648	DNAJC3	-1.19
hsa-mir-29a	-0.153	DNMT3B	0.629
hsa-mir-3651	-0.208	DNMT3B	0.629
hsa-mir-4660	-1.995	DNMT3B	0.629
hsa-mir-7976	-0.284	DNMT3B	0.629
hsa-mir-200a	0.105	EDEM1	-0.665
hsa-mir-7976	-0.284	EDEM1	-0.665
hsa-mir-29a	-0.153	EEFSEC	0.404
hsa-mir-34a	0.249	EEFSEC	0.404
hsa-mir-31	-0.082	EIF1	-0.537
hsa-mir-381	0.862	EIF1	-0.537
hsa-mir-4429	-1.504	EIF2AK3	-0.63
hsa-mir-3651	-0.208	EIF2AK3	-0.63
hsa-mir-99a	1.23	EPOP	-0.609
hsa-let-7c	0.864	ESPL1	0.553
hsa-mir-200a	0.105	ESPL1	0.553
hsa-mir-3927	-1.057	ESPL1	0.553
hsa-mir-4286	-10.266	EVPL	0.575
hsa-mir-3909	0.281	FAM107B	-0.726
hsa-mir-7976	-0.284	FAM107B	-0.726
hsa-mir-4660	-1.995	FAM160B2	0.382
hsa-mir-675	1.259	FAM160B2	0.382
hsa-let-7c	0.864	FAM214B	-0.888
hsa-mir-3651	-0.208	FAM214B	-0.888
hsa-mir-424	-0.194	FBXL18	0.496
hsa-mir-3127	0.196	FBXL18	0.496
hsa-mir-675	1.259	FBXL18	0.496
hsa-mir-708	-0.648	FBXL18	0.496
hsa-mir-424	-0.194	FDXR	0.451
hsa-mir-34a	0.249	FES	1.256
hsa-mir-4660	-1.995	FGF1	-0.786
hsa-mir-3127	0.196	FGF5	1.456
hsa-mir-99a	1.23	FGFR3	0.382
hsa-mir-381	0.862	FILIP1L	-0.609
hsa-let-7c	0.864	FMO2	-2.481
hsa-mir-3927	-1.057	FMO2	-2.481
hsa-mir-3127	0.196	FMO2	-2.481
hsa-mir-3909	0.281	FOXP4	0.399
hsa-mir-29a	-0.153	FRAS1	-1.811
hsa-mir-3909	0.281	FRAS1	-1.811
hsa-mir-424	-0.194	FURIN	0.48
hsa-mir-106a	0.277	FURIN	0.48
hsa-mir-34a	0.249	FZR1	0.416
hsa-mir-34a	0.249	GABBR2	1.783
hsa-mir-424	-0.194	GDPD2	0.736
hsa-mir-4689	-0.817	GDPD2	0.736
hsa-mir-424	-0.194	GFPT1	-0.668
hsa-mir-3145	0.942	GFPT1	-0.668
hsa-mir-4660	-1.995	GFPT1	-0.668
hsa-mir-3615	0.206	GGT6	0.541
hsa-mir-642a	-0.437	GGT6	0.541
hsa-mir-675	1.259	GGT6	0.541
hsa-mir-642a	-0.437	GLCCI1	-0.55
hsa-mir-147b	0.457	GPC1	0.493
hsa-mir-7976	-0.284	GPC1	0.493
hsa-mir-424	-0.194	GSDMD	0.45
hsa-mir-147b	0.457	GUCY1A2	-1.297
hsa-mir-3145	0.942	GUCY1A2	-1.297
hsa-mir-7976	-0.284	GUK1	0.465
hsa-mir-4689	-0.817	GULP1	-0.565
hsa-let-7c	0.864	H2BC12	0.537
hsa-mir-4689	-0.817	H2BC12	0.537
hsa-let-7c	0.864	HBEGF	-0.927
hsa-mir-34a	0.249	HCFC1	0.498
hsa-let-7c	0.864	HIC2	0.609
hsa-mir-31	-0.082	HKDC1	-2.523
hsa-mir-3927	-1.057	HOMER2	-0.881
hsa-mir-7976	-0.284	HOMER2	-0.881
hsa-mir-34a	0.249	HOXA13	-1.049
hsa-mir-3615	0.206	HOXA13	-1.049
hsa-mir-4286	-10.266	HOXC5	-2.069
hsa-mir-34a	0.249	HSD11B2	0.664
hsa-mir-424	-0.194	HSP90B1	-1.135
hsa-mir-424	-0.194	HSPA1A/HSPA1B	0.652
hsa-mir-34a	0.249	HSPA1A/HSPA1B	0.652
hsa-let-7c	0.864	HYOU1	-1.469
hsa-mir-29a	-0.153	ID3	0.386
hsa-mir-3127	0.196	ID3	0.386
hsa-mir-29a	-0.153	IKBKG	0.453
hsa-mir-4689	-0.817	IKBKG	0.453
hsa-mir-200a	0.105	IL1A	-1.587
hsa-mir-7976	-0.284	IL1A	-1.587
hsa-mir-4286	-10.266	IL1RAPL2	-0.731
hsa-let-7c	0.864	IL22RA1	0.535
hsa-mir-99a	1.23	IL22RA1	0.535
hsa-mir-4286	-10.266	IL22RA1	0.535
hsa-let-7c	0.864	KANK4	2.187
hsa-mir-3927	-1.057	KCNK2	-1.206
hsa-mir-147b	0.457	KIF7	0.669
hsa-mir-3615	0.206	KLHDC7B	-2.486
hsa-mir-642a	-0.437	KLHL22	0.428
hsa-mir-1255a	-0.241	KRT1	1.466
hsa-mir-708	-0.648	KRT1	1.466
hsa-mir-4689	-0.817	KRT77	0.703
hsa-mir-642a	-0.437	KRT77	0.703
hsa-mir-4689	-0.817	LCN12	-1.377
hsa-mir-34a	0.249	LMAN1	-0.523
hsa-mir-31	-0.082	LOC101927789	-0.707
hsa-let-7c	0.864	LOXL4	-1.088
hsa-mir-29a	-0.153	LOXL4	-1.088
hsa-mir-31	-0.082	LOXL4	-1.088
hsa-let-7c	0.864	LRRC17	-1.227
hsa-mir-3909	0.281	LY6D	0.506
hsa-mir-424	-0.194	LYPLA2	0.408
hsa-mir-3127	0.196	LYPLA2	0.408
hsa-mir-708	-0.648	LYPLA2	0.408
hsa-mir-3127	0.196	MAGT1	-0.532
hsa-mir-3145	0.942	MAGT1	-0.532
hsa-mir-34a	0.249	MAGT1	-0.532
hsa-mir-381	0.862	MAGT1	-0.532
hsa-mir-934	0.371	MAGT1	-0.532
hsa-mir-424	-0.194	MAMDC2	-0.524
hsa-mir-7976	-0.284	MAMDC2	-0.524
hsa-mir-1255a	-0.241	MAP2	-0.798
hsa-mir-3909	0.281	MAP3K6	0.479
hsa-mir-708	-0.648	METTL7B	1.297
hsa-mir-7976	-0.284	METTL7B	1.297
hsa-mir-147b	0.457	MITF	-0.677
hsa-mir-708	-0.648	MKI67	0.557
hsa-mir-3127	0.196	MMP15	0.452
hsa-mir-424	-0.194	MOB3B	0.441
hsa-mir-3127	0.196	MOB3B	0.441
hsa-mir-29a	-0.153	MSTN	-3.382
hsa-mir-34a	0.249	MSTN	-3.382
hsa-mir-29a	-0.153	MTMR4	-0.793
hsa-mir-99a	1.23	MUC3A	0.863
hsa-mir-3127	0.196	MUC3A	0.863
hsa-mir-4689	-0.817	MUC3A	0.863
hsa-mir-200a	0.105	MYH10	0.449
hsa-mir-378c	0.193	MYO3B	-1.133
hsa-mir-411	0.712	MYO3B	-1.133
hsa-mir-4660	-1.995	MYO3B	-1.133
hsa-mir-34a	0.249	MYPN	-1.25
hsa-mir-934	0.371	MYPN	-1.25
hsa-mir-3165	1.264	NDUFA4L2	-2.167
hsa-mir-574	0.229	NDUFA4L2	-2.167
hsa-mir-34a	0.249	NLRC5	0.521
hsa-mir-4660	-1.995	NLRC5	0.521
hsa-mir-1255a	-0.241	NLRX1	0.435
hsa-mir-424	-0.194	NLRX1	0.435
hsa-mir-29a	-0.153	NLRX1	0.435
hsa-mir-3127	0.196	NLRX1	0.435
hsa-mir-4689	-0.817	NLRX1	0.435
hsa-mir-1255a	-0.241	NR5A2	-0.793
hsa-mir-31	-0.082	NR5A2	-0.793
hsa-mir-4286	-10.266	NR5A2	-0.793
hsa-mir-147b	0.457	NTN1	1.759
hsa-let-7c	0.864	ONECUT3	-0.999
hsa-mir-3615	0.206	ONECUT3	-0.999
hsa-mir-675	1.259	ONECUT3	-0.999
hsa-mir-7976	-0.284	ONECUT3	-0.999
hsa-mir-34a	0.249	ORAI3	-0.535
hsa-mir-3127	0.196	P2RY2	0.395
hsa-mir-3909	0.281	P2RY2	0.395
hsa-mir-1255a	-0.241	PABPC4L	1.374
hsa-mir-424	-0.194	PABPC4L	1.374
hsa-mir-4429	-1.504	PABPC4L	1.374
hsa-mir-3127	0.196	PADI2	1.356
hsa-let-7c	0.864	PAPPA	-1.207
hsa-mir-424	-0.194	PAPPA	-1.207
hsa-mir-708	-0.648	PAPPA	-1.207
hsa-mir-147b	0.457	PARP10	0.505
hsa-mir-424	-0.194	PCDHAC1	-2.24
hsa-mir-106a	0.277	PCDHAC1	-2.24
hsa-mir-4429	-1.504	PCDHAC1	-2.24
hsa-mir-4689	-0.817	PCDHAC1	-2.24
hsa-mir-4689	-0.817	PCDHGA11	0.612
hsa-mir-7976	-0.284	PCDHGA11	0.612
hsa-mir-3127	0.196	PCOLCE2	-3.229
hsa-mir-4429	-1.504	PCOLCE2	-3.229
hsa-mir-708	-0.648	PCOLCE2	-3.229
hsa-mir-3615	0.206	PDIA3	-0.743
hsa-mir-3909	0.281	PDIA3	-0.743
hsa-mir-378c	0.193	PDIA4	-1.182
hsa-mir-424	-0.194	PDIA6	-0.895
hsa-mir-1255a	-0.241	PGPEP1	-0.776
hsa-mir-3127	0.196	PGPEP1	-0.776
hsa-mir-4660	-1.995	PGPEP1	-0.776
hsa-mir-708	-0.648	PGPEP1	-0.776
hsa-mir-675	1.259	PHLDA1	-0.872
hsa-mir-3651	-0.208	PHRF1	0.44
hsa-mir-424	-0.194	PIEZO1	0.392
hsa-mir-3127	0.196	PIEZO1	0.392
hsa-mir-3615	0.206	PIEZO1	0.392
hsa-mir-7976	-0.284	PIEZO2	3.292
hsa-mir-378c	0.193	PIM2	-0.788
hsa-let-7c	0.864	PKIA	-1.273
hsa-mir-106a	0.277	PKIA	-1.273
hsa-mir-3145	0.942	PKIA	-1.273
hsa-mir-34a	0.249	PKIA	-1.273
hsa-mir-3909	0.281	PKIA	-1.273
hsa-let-7c	0.864	PLEC	0.498
hsa-mir-29a	-0.153	PLEC	0.498
hsa-mir-4660	-1.995	PLEC	0.498
hsa-mir-99a	1.23	PNLIPRP3	-1.402
hsa-mir-4286	-10.266	PPM1F	0.398
hsa-mir-708	-0.648	PPM1F	0.398
hsa-mir-147b	0.457	PPM1K	-0.811
hsa-mir-3127	0.196	PPM1M	-0.532
hsa-mir-3165	1.264	PPM1M	-0.532
hsa-mir-34a	0.249	PPM1M	-0.532
hsa-mir-7976	-0.284	PPM1M	-0.532
hsa-let-7c	0.864	PRKAA2	-2.161
hsa-mir-3927	-1.057	PRKAA2	-2.161
hsa-mir-31	-0.082	PRKAA2	-2.161
hsa-mir-3145	0.942	PRKAA2	-2.161
hsa-mir-34a	0.249	PRKAA2	-2.161
hsa-mir-3127	0.196	PRPH	-3.356
hsa-mir-424	-0.194	PSAT1	-0.688
hsa-mir-381	0.862	PSIP1	0.596
hsa-mir-200a	0.105	PTPRG	1.391
hsa-mir-424	-0.194	PTPRR	-0.729
hsa-mir-3927	-1.057	PTPRR	-0.729
hsa-mir-34a	0.249	PTPRR	-0.729
hsa-mir-4660	-1.995	PTPRR	-0.729
hsa-mir-708	-0.648	PTPRR	-0.729
hsa-mir-378c	0.193	PTPRT	4.65
hsa-mir-4429	-1.504	PUSL1	0.592
hsa-let-7c	0.864	PXDN	1.763
hsa-mir-29a	-0.153	PXDN	1.763
hsa-mir-3927	-1.057	RARRES1	3.109
hsa-mir-424	-0.194	RASSF8	-0.727
hsa-mir-3927	-1.057	RASSF8	-0.727
hsa-mir-31	-0.082	RASSF8	-0.727
hsa-mir-4286	-10.266	RGS19	0.565
hsa-mir-7976	-0.284	RGS19	0.565
hsa-mir-34a	0.249	RHOQ	-0.688
hsa-mir-411	0.712	RHOQ	-0.688
hsa-mir-7976	-0.284	RHOT2	0.389
hsa-mir-675	1.259	RIMBP3 (includes others)	2.865
hsa-mir-1255a	-0.241	RIPPLY3	2.316
hsa-mir-675	1.259	RIPPLY3	2.316
hsa-mir-708	-0.648	RIPPLY3	2.316
hsa-mir-99a	1.23	RNF144B	-0.697
hsa-mir-424	-0.194	RNF144B	-0.697
hsa-mir-29a	-0.153	RNF144B	-0.697
hsa-mir-31	-0.082	RNF144B	-0.697
hsa-mir-3651	-0.208	RNF144B	-0.697
hsa-mir-4286	-10.266	RNF144B	-0.697
hsa-mir-600	-9.665	RNF144B	-0.697
hsa-mir-3615	0.206	RPS6KA2	-0.999
hsa-mir-4286	-10.266	RPS6KA2	-0.999
hsa-mir-99a	1.23	RPTOR	0.393
hsa-mir-675	1.259	RPTOR	0.393
hsa-mir-708	-0.648	RPTOR	0.393
hsa-let-7c	0.864	S100A8	0.894
hsa-let-7c	0.864	SAMD12	-0.54
hsa-mir-1255a	-0.241	SAMD12	-0.54
hsa-mir-106a	0.277	SAMD12	-0.54
hsa-mir-3927	-1.057	SAMD12	-0.54
hsa-mir-31	-0.082	SAMD12	-0.54
hsa-mir-3145	0.942	SAMD12	-0.54
hsa-mir-3165	1.264	SAMD12	-0.54
hsa-mir-34a	0.249	SAMD12	-0.54
hsa-mir-378c	0.193	SAMD12	-0.54
hsa-mir-3909	0.281	SAMD12	-0.54
hsa-mir-147b	0.457	SAMD4A	-0.562
hsa-mir-424	-0.194	SAMD4A	-0.562
hsa-mir-29a	-0.153	SAMD4A	-0.562
hsa-mir-34a	0.249	SAMD4A	-0.562
hsa-mir-378c	0.193	SAMD4A	-0.562
hsa-mir-3909	0.281	SAMD4A	-0.562
hsa-mir-574	0.229	SAMD4A	-0.562
hsa-mir-34a	0.249	SATB1	-0.979
hsa-mir-147b	0.457	SCARA3	0.446
hsa-mir-4689	-0.817	SCARA3	0.446
hsa-mir-675	1.259	SCARA3	0.446
hsa-mir-3927	-1.057	SEC24D	-0.652
hsa-mir-3909	0.281	SECTM1	0.515
hsa-mir-675	1.259	SECTM1	0.515
hsa-mir-3651	-0.208	SEL1L	-1.068
hsa-mir-4689	-0.817	SELENOK	-0.619
hsa-mir-424	-0.194	SERPINE2	-0.962
hsa-mir-4689	-0.817	SH3GL1	0.446
hsa-mir-7976	-0.284	SH3GL1	0.446
hsa-mir-7976	-0.284	SHKBP1	0.41
hsa-let-7c	0.864	SKIL	-0.523
hsa-let-7c	0.864	SLC16A14	0.929
hsa-mir-147b	0.457	SLC16A14	0.929
hsa-mir-29a	-0.153	SLC16A14	0.929
hsa-mir-34a	0.249	SLC16A14	0.929
hsa-mir-29a	-0.153	SLC16A2	0.561
hsa-mir-31	-0.082	SLC16A2	0.561
hsa-mir-34a	0.249	SLC16A2	0.561
hsa-mir-4689	-0.817	SLC16A2	0.561
hsa-let-7c	0.864	SLC1A4	-0.851
hsa-mir-147b	0.457	SLC1A4	-0.851
hsa-mir-31	-0.082	SLC1A4	-0.851
hsa-mir-642a	-0.437	SLC1A4	-0.851
hsa-mir-31	-0.082	SLC39A14	-0.627
hsa-mir-34a	0.249	SLC39A14	-0.627
hsa-mir-708	-0.648	SLC39A14	-0.627
hsa-mir-708	-0.648	SLC4A11	0.412
hsa-mir-7976	-0.284	SLC4A11	0.412
hsa-mir-411	0.712	SLC6A16	-2.285
hsa-mir-600	-9.665	SLC6A2	-0.919
hsa-mir-1255a	-0.241	SLC9A4	1.498
hsa-mir-3615	0.206	SLITRK5	3.369
hsa-mir-600	-9.665	SLITRK5	3.369
hsa-mir-34a	0.249	SLX4	0.524
hsa-mir-708	-0.648	SNCAIP	-1.568
hsa-mir-934	0.371	SNCAIP	-1.568
hsa-mir-3165	1.264	SOGA1	0.387
hsa-mir-424	-0.194	SPOCD1	-0.98
hsa-mir-3909	0.281	SPOCD1	-0.98
hsa-mir-4660	-1.995	SPOCD1	-0.98
hsa-mir-3127	0.196	SPRR1A	0.728
hsa-mir-200a	0.105	SPRYD3	0.38
hsa-mir-424	-0.194	SPRYD3	0.38
hsa-mir-1255a	-0.241	SPSB1	0.399
hsa-mir-600	-9.665	SPSB1	0.399
hsa-mir-675	1.259	SPSB1	0.399
hsa-mir-4286	-10.266	ST6GAL1	-0.722
hsa-mir-200a	0.105	STAT5A	1.049
hsa-mir-4660	-1.995	STAT5A	1.049
hsa-mir-4286	-10.266	STC2	-0.749
hsa-mir-1255a	-0.241	STMN3	0.606
hsa-mir-34a	0.249	STMN3	0.606
hsa-mir-7976	-0.284	STMN3	0.606
hsa-mir-708	-0.648	STOML1	0.469
hsa-mir-3127	0.196	SUSD2	0.827
hsa-mir-642a	-0.437	SYCP2	-1.073
hsa-mir-1255a	-0.241	TCHHL1	-1.439
hsa-mir-411	0.712	TCHHL1	-1.439
hsa-mir-3127	0.196	TECPR1	0.425
hsa-mir-31	-0.082	TENM4	-1.059
hsa-let-7c	0.864	TFCP2L1	1.435
hsa-mir-99a	1.23	TFCP2L1	1.435
hsa-mir-424	-0.194	TFCP2L1	1.435
hsa-mir-31	-0.082	TFCP2L1	1.435
hsa-mir-424	-0.194	TFPI2	-1.017
hsa-mir-200a	0.105	TGFB2	-0.758
hsa-mir-3651	-0.208	TMED7	-0.515
hsa-mir-4286	-10.266	TMEM125	-0.644
hsa-mir-4660	-1.995	TMEM200C	-1.237
hsa-mir-147b	0.457	TMEM241	-0.516
hsa-mir-200a	0.105	TMEM41B	-0.731
hsa-mir-424	-0.194	TMEM41B	-0.731
hsa-mir-934	0.371	TMEM41B	-0.731
hsa-mir-4286	-10.266	TMEM54	0.536
hsa-mir-4429	-1.504	TNFSF18	-1.676
hsa-mir-3909	0.281	TNFSF18	-1.676
hsa-mir-4689	-0.817	TNFSF18	-1.676
hsa-mir-934	0.371	TNFSF18	-1.676
hsa-mir-4689	-0.817	TRIM58	0.836
hsa-mir-642a	-0.437	TRIM58	0.836
hsa-mir-1255a	-0.241	TRMT2A	0.525
hsa-mir-675	1.259	TRPM4	0.44
hsa-mir-708	-0.648	TRPM4	0.44
hsa-mir-29a	-0.153	TSC22D3	-0.761
hsa-mir-3165	1.264	TSC22D3	-0.761
hsa-mir-34a	0.249	TSSC4	0.388
hsa-mir-4286	-10.266	TSSC4	0.388
hsa-mir-708	-0.648	TSSC4	0.388
hsa-mir-1255a	-0.241	TUBGCP6	0.441
hsa-mir-4660	-1.995	TUBGCP6	0.441
hsa-mir-200a	0.105	TXNIP	1.981
hsa-mir-106a	0.277	TXNIP	1.981
hsa-mir-411	0.712	TXNIP	1.981
hsa-mir-424	-0.194	UGDH	-0.743
hsa-mir-424	-0.194	VEGFA	-0.758
hsa-mir-106a	0.277	VEGFA	-0.758
hsa-mir-29a	-0.153	VEGFA	-0.758
hsa-mir-3145	0.942	VEGFA	-0.758
hsa-mir-34a	0.249	VEGFA	-0.758
hsa-mir-7976	-0.284	VEGFA	-0.758
hsa-mir-424	-0.194	VEGFC	-0.573
hsa-mir-4660	-1.995	VPS18	0.442
hsa-mir-4429	-1.504	WARS1	-0.974
hsa-mir-4689	-0.817	WIPI1	-1.455
hsa-mir-34a	0.249	XBP1	-1.045
hsa-mir-934	0.371	XBP1	-1.045
hsa-mir-200a	0.105	XPOT	-0.679
hsa-mir-1255a	-0.241	ZC4H2	1.03
hsa-mir-29a	-0.153	ZC4H2	1.03
hsa-mir-3165	1.264	ZC4H2	1.03
hsa-mir-708	-0.648	ZC4H2	1.03
hsa-mir-378c	0.193	ZDHHC12	0.511
hsa-mir-378c	0.193	ZDHHC2	0.993
hsa-mir-708	-0.648	ZFP42	1.802
hsa-mir-3651	-0.208	ZNF142	0.442
hsa-mir-642a	-0.437	ZNF142	0.442
hsa-mir-3615	0.206	ZNF555	-0.629
hsa-mir-3145	0.942	ZNF675	0.475
hsa-mir-600	-9.665	ZNF675	0.475
hsa-mir-3927	-1.057	ZNF681	0.651
hsa-mir-3145	0.942	ZNF681	0.651
hsa-mir-3615	0.206	ZNF682	0.577
hsa-mir-7976	-0.284	ZNF682	0.577
hsa-mir-381	0.862	ZNF726	1.377
hsa-let-7c	0.864	ZNF738	0.559
hsa-mir-381	0.862	ZNF738	0.559
