# Supplementary material for: Dynamic alteration in miRNA and mRNA expression profiles at different stages of chronic arsenic exposure-induced carcinogenesis in a human cell culture model of skin cancer
Source: Arch Toxicol. 2021 May 25;95(7):2351–65. doi: 10.1007/s00204-021-03084-2 (PMC8241660; doi:10.1007/s00204-021-03084-2)
Supplement: Supplementary file 6 — Supplementary file6 (XLSX 20 kb) [file 204_2021_3084_MOESM6_ESM.xlsx]

## Sheet: CP_Longitudinal
Longitudinal analysis of predicted activated/inhibited canonical pathways [-log(p-value)>1.3; Z-score>I1I] at 7, 19 and 28-wk of As3+ expousre (100 nM). Activation is defined by Z-score>1, while inhibition is defined by Z-score<-1. Absence of a value signifies that the pathway was not predicted to be dysregulated at that specific time-point.
Ingenuity Canonical Pathways	7-wk		19-wk		28-wk
	-log(p-value)	z-score	-log(p-value)	z-score	-log(p-value)	z-score
Oxidative Phosphorylation	8.18	5.657
Cell Cycle Control of Chromosomal Replication	6.9	3.578
Kinetochore Metaphase Signaling Pathway	4.09	3.273
NER Pathway	6.47	3.266
Estrogen-mediated S-phase Entry	4.87	3.162
Glycolysis I	4.05	3.162
Pyrimidine Ribonucleotides De Novo Biosynthesis	2.08	3.162
Gluconeogenesis I	3.3	3
Pyrimidine Deoxyribonucleotides De Novo Biosynthesis I	3.15	2.828
Pyrimidine Ribonucleotides Interconversion	1.33	2.828
Necroptosis Signaling Pathway	1.77	2.449
Superpathway of Cholesterol Biosynthesis	1.73	2.449	2.47	2
Aryl Hydrocarbon Receptor Signaling	2.9	2.357
Methylglyoxal Degradation III	1.5	2.236
RAN Signaling	1.71	2.236
Cell Cycle Regulation by BTG Family Proteins	2.66	2.121
Stearate Biosynthesis I (Animals)	1.41	2.121
Osteoarthritis Pathway	1.67	2.117	1.76	-1.414	2.72	-1.667
Cyclins and Cell Cycle Regulation	5.79	2.065
Small Cell Lung Cancer Signaling	2.12	1.89
RhoGDI Signaling	1.37	1.706
Role of IL-17F in Allergic Inflammatory Airway Diseases	4.62	1.604
Chondroitin Sulfate Degradation (Metazoa)	1.82	1.342
TREM1 Signaling	2.29	1.291
PCP pathway	1.55	1.265
Mitotic Roles of Polo-Like Kinase	1.62	1.134
Cardiac Hypertrophy Signaling	1.59	1.095
Estrogen Receptor Signaling	1.42	1.093	2.64	-2.324
Huntington's Disease Signaling	1.46	-1.069
IL-8 Signaling	1.51	-1.177	2.35	-2.53
Sumoylation Pathway	3.51	-1.213
Regulation Of The Epithelial Mesenchymal Transition By Growth Factors Pathway	1.38	-1.225
Cell Cycle: G2/M DNA Damage Checkpoint Regulation	1.75	-1.265
FAT10 Cancer Signaling Pathway	1.94	-1.265
Inhibition of Angiogenesis by TSP1	1.85	-1.89
Endoplasmic Reticulum Stress Pathway	5.03	-1.897			7.2	-1.89
Sirtuin Signaling Pathway	10.4	-1.938
Hepatic Fibrosis Signaling Pathway	3.08	-2.06
Coronavirus Pathogenesis Pathway	1.74	-2.236
Antiproliferative Role of TOB in T Cell Signaling	1.97	-2.333
Unfolded protein response	8.42	-2.4			14.6	-2.84
Cell Cycle: G1/S Checkpoint Regulation	4.31	-2.496
LPS/IL-1 Mediated Inhibition of RXR Function			1.61	1.342
Signaling by Rho Family GTPases			2.57	-1.265
P2Y Purigenic Receptor Signaling Pathway			1.68	-1.633
Endothelin-1 Signaling			1.66	-1.667
Opioid Signaling Pathway			2.1	-1.732
Systemic Lupus Erythematosus In B Cell Signaling Pathway			1.76	-1.732
Androgen Signaling			1.54	-2
CCR5 Signaling in Macrophages			2.36	-2
MIF-mediated Glucocorticoid Regulation			2.22	-2
Thrombopoietin Signaling			1.32	-2
UVC-Induced MAPK Signaling			1.61	-2
CXCR4 Signaling			1.53	-2.236
Prolactin Signaling			1.5	-2.236
ERK/MAPK Signaling			1.6	-2.333
Hepatic Fibrosis Signaling Pathway			2.91	-2.357
GNRH Signaling			1.45	-2.449
MIF Regulation of Innate Immunity			3.56	-2.449
Phospholipase C Signaling			1.6	-2.53
Ephrin Receptor Signaling			1.77	-2.646
Role of PKR in Interferon Induction and Antiviral Response					2.23	1.342
eNOS Signaling					1.55	-1.342
Nitric Oxide Signaling in the Cardiovascular System					2	-2.236
