# Supplementary material for: Dynamic alteration in miRNA and mRNA expression profiles at different stages of chronic arsenic exposure-induced carcinogenesis in a human cell culture model of skin cancer
Source: Arch Toxicol. 2021 May 25;95(7):2351–65. doi: 10.1007/s00204-021-03084-2 (PMC8241660; doi:10.1007/s00204-021-03084-2)
Supplement: Supplementary file 7 — Supplementary file7 (XLSX 20 kb) [file 204_2021_3084_MOESM7_ESM.xlsx]

## Sheet: Sheet1
Predicted activated/inactivated canonical pathways [-log(p-value)>1.3; Z-score>I1I] at 7, 19 and 28-wk from analyses of differentially expressed mRNA targets of differentially expressed miRNAs. Activation is defined by Z-score>1, while inhibition is defined by Z-score<-1. Absence of a value signifies that the pathway was not predicted to be dysregulated at that specific time-point.
Ingenuity Canonical Pathways	7-wk		19-wk		28-wk
	-log(p-value)	Z-score	-log(p-value)	Z-score	-log(p-value)	Z-score
Estrogen-mediated S-phase Entry	4.35	2.646
Salvage Pathways of Pyrimidine Ribonucleotides	1.42	2.53
NER Pathway	3.41	2.496
Pyrimidine Deoxyribonucleotides De Novo Biosynthesis I	3.08	2.449
Stearate Biosynthesis I (Animals)	1.37	2.449
Glycolysis I	1.95	2.236
Aryl Hydrocarbon Receptor Signaling	3.18	2.138
Osteoarthritis Pathway	2	2.065	2.4	-1.414	2.5	-1.134
Gluconeogenesis I	1.32	2
Methylglyoxal Degradation III	1.77	2
RAN Signaling	1.95	2
Cell Cycle Control of Chromosomal Replication	1.53	1.89
Cyclins and Cell Cycle Regulation	4.63	1.732
Synaptogenesis Signaling Pathway	2.25	1.732
Cell Cycle Regulation by BTG Family Proteins	3.19	1.633
Necroptosis Signaling Pathway	1.36	1.604
Cardiac Hypertrophy Signaling	2.28	1.528
Role of IL-17F in Allergic Inflammatory Airway Diseases	5.03	1.508
Small Cell Lung Cancer Signaling	2.87	1.342
Melanocyte Development and Pigmentation Signaling	3.85	1.291
PPARα/RXRα Activation	1.85	1.291
Aldosterone Signaling in Epithelial Cells	1.95	1.134
Opioid Signaling Pathway	2.43	1.043	1.94	-1.265
Sirtuin Signaling Pathway	6.41	-1.134
NRF2-mediated Oxidative Stress Response	2.19	-1.155
HMGB1 Signaling	3.25	-1.213
mTOR Signaling	1.73	-1.213
IL-8 Signaling	1.94	-1.414	2.57	-2.333
Renal Cell Carcinoma Signaling	1.56	-1.414
HGF Signaling	1.44	-1.508
Huntington's Disease Signaling	1.51	-1.508
Endoplasmic Reticulum Stress Pathway	3.19	-1.633			7	-1.633
BEX2 Signaling Pathway	1.59	-1.667
Hepatic Fibrosis Signaling Pathway	5.45	-1.718	3.11	-2	1.57	-1.667
Cholecystokinin/Gastrin-mediated Signaling	1.94	-1.732
Coronavirus Pathogenesis Pathway	1.5	-1.732
Production of Nitric Oxide and Reactive Oxygen Species in Macrophages	1.33	-1.807			1.66	1.633
Cell Cycle: G2/M DNA Damage Checkpoint Regulation	1.82	-1.89
Unfolded protein response	5.2	-1.941			11.8	-2.111
ILK Signaling	1.56	-2
Inhibition of Angiogenesis by TSP1	1.47	-2
PEDF Signaling	1.5	-2.121
Cell Cycle: G1/S Checkpoint Regulation	4.31	-2.53
Superpathway of Cholesterol Biosynthesis			2.82	2
LPS/IL-1 Mediated Inhibition of RXR Function			1.37	1.342
RhoGDI Signaling			1.86	1.342
Endothelin-1 Signaling			1.33	-1.134
Wnt/β-catenin Signaling			1.96	-1.134
P2Y Purigenic Receptor Signaling Pathway			1.63	-1.342
Signaling by Rho Family GTPases			2.42	-1.414
Systemic Lupus Erythematosus In B Cell Signaling Pathway			2.05	-1.508
Factors Promoting Cardiogenesis in Vertebrates			1.33	-1.633
G Beta Gamma Signaling			1.7	-1.633
Integrin Signaling			1.48	-1.89
Estrogen Receptor Signaling			2.72	-1.941
Androgen Signaling			2.01	-2
MIF Regulation of Innate Immunity			2.22	-2
Colorectal Cancer Metastasis Signaling			1.48	-2.121
CXCR4 Signaling			1.57	-2.236
GNRH Signaling			1.5	-2.236
GPCR-Mediated Nutrient Sensing in Enteroendocrine Cells			1.34	-2.236
Phospholipase C Signaling			1.83	-2.333
Ephrin Receptor Signaling			1.42	-2.449
IL-6 Signaling					1.83	-1.342
White Adipose Tissue Browning Pathway					1.78	-1.342
eNOS Signaling					1.99	-2
p38 MAPK Signaling					1.93	-2
Nitric Oxide Signaling in the Cardiovascular System					3	-2.236
